# Supplementary material for: Inhibition of hepatic lipogenesis enhances liver tumorigenesis by increasing antioxidant defence and promoting cell survival
Source: Nat Commun. 2017 Mar 14;8:14689. doi: 10.1038/ncomms14689 (PMC5424065; doi:10.1038/ncomms14689)
Supplement: Supplementary Data 1 — Metabolomics analysis of non-tumor liver tissue from DEN-treated LDKO and Flox control mice at 40 weeks of age. [file ncomms14689-s2.xlsx]

## Sheet: Supplementa dataset
Supplementary data 1. Metabolomics analysis of non-tumor liver tissue from DEN-treated LDKO and Flox control mice at 40 weeks of age.													GENOTYPE	LDKO	LDKO	LDKO	LDKO	LDKO	LDKO	FLOX	FLOX	FLOX	FLOX	FLOX	FLOX
													GROUP	1	1	1	1	1	1	2	2	2	2	2	2
PATHWAY_SORTORDER	BIOCHEMICAL	SUPER_PATHWAY	SUB_PATHWAY	COMP_ID	PLATFORM	CHEMICAL_ID	RI	MASS	CAS	PUBCHEM	CHEMSPIDER	KEGG	Group HMDB_ID	LDKO_DEN	LDKO_DEN	LDKO_DEN	LDKO_DEN	LDKO_DEN	LDKO_DEN	FLOX_DEN	FLOX_DEN	FLOX_DEN	FLOX_DEN	FLOX_DEN	FLOX_DEN
3346	1,2-propanediol	Xenobiotics	Chemical	38002	GC/MS	100001176	1041	117	57-55-6	1030	13835224	C00583	HMDB01881	139295	82899	222223	297559	593054	1563952	3044947	1950736	635815	863318	409209	1198278
766	1,5-anhydroglucitol (1,5-AG)	Carbohydrate	Glycolysis, Gluconeogenesis, and Pyruvate Metabolism	20675	LC/MS Neg	100000580	802	163.061	154-58-5	64960		C07326	HMDB02712	2576695	2470454	2638447	2936425	2782445	2702208	2411641	2685708	2923527	3110965	2660905	3226565
1430	1-arachidonoylglycerophosphocholine (20:4n6)*	Lipid	Lysolipid	34061	LC/MS Neg	100001551	6074	618.341			21403155	C05208	HMDB10395	71745072	25317212	57159636	55432320	137980224	88229232	125224472	76546808	104025872	98477008	41363352	43735508
1459	1-arachidonoylglycerophosphoethanolamine*	Lipid	Lysolipid	35186	LC/MS Neg	100001571	5874	500.278		42607465	21403171		HMDB11517	60527752	32901942	73412328	42477664	117957992	66283564	78652024	53128304	63130744	58584052	43812776	40573144
1480	1-arachidonoylglycerophosphoinositol*	Lipid	Lysolipid	34214	LC/MS Neg	100001654	5482	619.289					HMDB61690	61597268	44374444	68511584	44457120	106288960	70016952	94719136	94118912	91472392	85300752	85841144	71216328
1552	1-arachidonylglycerol	Lipid	Monoacylglycerol	34397	LC/MS Neg	100001433	6450	303.233	35474-99-8	5282281	4445452	C13857	HMDB11572	139571488	9383504	12005247	153812800	11317582	14554570	17699432	9621006	22469260	12364214	16306791	14664437
1559	1-dihomo-linolenylglycerol (alpha, gamma)	Lipid	Monoacylglycerol	48341	LC/MS Neg	100006121	6220	305.249						3980165	690734		5026958			1134600	319157	770376	1402958	818654	2211304
1557	1-docosahexaenoylglycerol	Lipid	Monoacylglycerol	35153	LC/MS Neg	100001481	6150	309.222			10477810		HMDB11587	21632550	1651471	1738422	25736428	2473573	3408213	10540408	5648183	12580760	8880104	10098124	8581593
1551	1-linolenoylglycerol	Lipid	Monoacylglycerol	34393	LC/MS Neg	100001435	6214	277.217		53480978	21403134		HMDB11569	206743840	6291616	11944810	298998944	15298501	14547322	5242724	4444151	7595071	5596159	3504799	5620721
1420	1-linolenoylglycerophosphocholine (18:3n3)*	Lipid	Lysolipid	45951	LC/MS Pos	100005350	5506	518.324							3815615	4713937		7066650	7012772	3203483	1741574	3244250	4230568
1549	1-linoleoylglycerol (1-monolinolein)	Lipid	Monoacylglycerol	27447	LC/MS Neg	100001040	6477	279.233	2277-28-3	5283469	4446589			5398023168	299164288	257079440	7542068224	487150176	462777792	331371776	239368704	377709344	272758048	211072384	233587696
1418	1-linoleoylglycerophosphocholine (18:2n6)	Lipid	Lysolipid	34419	LC/MS Pos	100001395	5575.9	520.34		11988421	10160888	C04100	HMDB10386	1788859	90606400	63929860	612249	105035576	102644896	105920152	63796912	128130392	123564008		73240792
1455	1-linoleoylglycerophosphoethanolamine*	Lipid	Lysolipid	32635	LC/MS Neg	100001570	5900	476.278		52925130	21403170		HMDB11507	27553374	18993582	28864548	18478292	52272584	32095334	15762050	11073571	12282816	12191675	7983043	9489106
1476	1-linoleoylglycerophosphoinositol*	Lipid	Lysolipid	36594	LC/MS Neg	100001778	5494	595.289							1083452			3207328
66	1-methylhistamine	Amino Acid	Histidine Metabolism	43831	LC/MS Pos	100001204	585.5	126.103	501-75-7	3614	3488	C05127	HMDB00898	6234220	11328399	623336	20721712	2159107	11195105	4454011		14127983	756361	4479083	927208
70	1-methylimidazoleacetate	Amino Acid	Histidine Metabolism	32350	LC/MS Pos	100001208	833	141.066	2625-49-2	75810	68319	C05828	HMDB02820	10360745	6089694	5852366	10392819	7141002	10185374	12485678	7295591	7710251	6805613	11140244	12060634
2514	1-methylnicotinamide	Cofactors and Vitamins	Nicotinate and Nicotinamide Metabolism	27665	LC/MS Pos	55	691.3	137.071	1005-24-9	10129985	8305504	C02918	HMDB00699	3236487	3007564	4770331	3524530	1796687	1452311	2821836	3070521	1495885	2052042	7597833	5250061
1538	1-myristoylglycerol (1-monomyristin)	Lipid	Monoacylglycerol	35625	LC/MS Neg	100001618	6353.3	227.202	75685-84-6	79050	71382	C01885	HMDB11561	39774760	2232917	3661086	69404424	6348549	6515634	5362518	3107666	4331026	3728043	2732917	3363453
1547	1-oleoylglycerol (1-monoolein)	Lipid	Monoacylglycerol	21184	LC/MS Pos	100000924	5820.4	374.326	111-03-5	5283468	4446588		HMDB11567	12224791	39775416	36604708	8642300	42799968	50530272	71184600	35256420	65960076	57322544	64014388	45621196
1415	1-oleoylglycerophosphocholine (18:1)	Lipid	Lysolipid	48258	LC/MS Pos	100001272	5700	522.355	19420-56-5	16081932	17240641		HMDB02815	517746	75829656	71540096		82541776	72953136	70447040	49888828	84336288	69505144	117478656	60182300
1451	1-oleoylglycerophosphoethanolamine	Lipid	Lysolipid	35628	LC/MS Neg	100001569	6125.1	478.294	89576-29-4	9547071	7826021		HMDB11506	69125072	38598304	70375160	49592560	112049224	93829416	28214496	29497750	26654340	27305312	38702724	33823296
1498	1-oleoylglycerophosphoglycerol*	Lipid	Lysolipid	45968	LC/MS Neg	100005716	5610	509.288						57712136	7083331	44913696	22157276	27993452	13651869		5219345	2743012	1417268	3871839
1474	1-oleoylglycerophosphoinositol*	Lipid	Lysolipid	36602	LC/MS Neg	100001777	5599	597.305						4991869		4517807		7379971	3959016
1483	1-oleoylglycerophosphoserine	Lipid	Lysolipid	19260	LC/MS Neg	100000630	5607	522.284		9547099	7826049					2349630		1806086	1833850					518893
1443	1-oleoylplasmenylethanolamine*	Lipid	Lysolipid	44621	LC/MS Neg	100005372	6250	462.299						872259	186884	1069701	985628	1167895	1021245	417697		217257	196734		163058
1409	1-palmitoleoylglycerophosphocholine (16:1)*	Lipid	Lysolipid	33230	LC/MS Pos	100001511	5525	494.324		24779461	21403152		HMDB10383		17135480	13319103		14833093	20706340	10607284	10540415	13796401	15342674	25318548	15124807
1542	1-palmitoylglycerol (1-monopalmitin)	Lipid	Monoacylglycerol	21127	GC/MS	100000827	2119.5	371.3	542-44-9	14900	14201		HMDB31074	230526	101566	96535	483400	118600	100019	195826	91829	168065	179095	78419	109340
1407	1-palmitoylglycerophosphocholine (16:0)	Lipid	Lysolipid	33955	LC/MS Pos	100001263	5670	496.34	17364-16-8	86554	78064		HMDB10382	4076422	311377440	272910304	1851835	211741376	199246976	272777792	287898720	445851904	385943104	726347648	498903776
1446	1-palmitoylglycerophosphoethanolamine	Lipid	Lysolipid	35631	LC/MS Neg	100001567	6057.2	452.278		9547069	7826019		HMDB11503	48472396	39796076	61293684	36326572	92762192	67360552	85835616	61377816	77065320	74294376	85698840	94353712
1493	1-palmitoylglycerophosphoglycerol*	Lipid	Lysolipid	45970	LC/MS Neg	100005717	5570	483.273		3300276	2548639			11804714	1445461	6345790	5895406	7943900	3830290					1083697	796266
1469	1-palmitoylglycerophosphoinositol*	Lipid	Lysolipid	35305	LC/MS Neg	100001655	5564	571.289					HMDB61695		1682852	1762818		4601320	2478299	2643539	3097402	2764239	3007045	4372322	5103666
1495	1-palmitoylglycerophosphoserine*	Lipid	Lysolipid	46130	LC/MS Neg	100005805	5572	496.268		9547100	7826050			3513732	3932293	5603934		4442314	6214671	1000948		1205699	2517428	5573498	2640936
1441	1-palmitoylplasmenylethanolamine*	Lipid	Lysolipid	39270	LC/MS Neg	100003000	6285	436.283			10471193			2304661	1361422	3215543	2144544	3291154	2186749	1899651	1016062	1603764	1198202	974677	1152174
1545	1-stearoylglycerol (1-monostearin)	Lipid	Monoacylglycerol	21188	GC/MS	100000932	2186.6	399.4	123-94-4;31566-31-1	24699	23095	D01947	HMDB31075	99757	54651	61921	65171	40224	46887	128451	89411	110048	103769	86866	93954
1413	1-stearoylglycerophosphocholine (18:0)	Lipid	Lysolipid	33961	LC/MS Pos	100001271	5847	524.371	19420-57-6	497299	435389		HMDB10384	2688054	144850816	90453296	823472	78044464	86984528	247873536	213713120	290780320	280917664	601893376	405474464
1449	1-stearoylglycerophosphoethanolamine	Lipid	Lysolipid	42398	LC/MS Neg	100001461	6514	480.31	69747-55-3	9547068	7826018		HMDB11130	36132572	44745732	42339284	31779598	33030208	34084128	28536716	34046832	33622272	29489124	45536756	36257044
1496	1-stearoylglycerophosphoglycerol	Lipid	Lysolipid	34437	LC/MS Neg	100001462	5816	511.304			21403138			1219397	461645	1668288	790631	1012423	586832	152853	602193	374802		302929	525919
1472	1-stearoylglycerophosphoinositol	Lipid	Lysolipid	19324	LC/MS Neg	100000656	5794.3	599.32	796963-93-4		21403067		HMDB61696	17838246	19370528	26859230	12457198	38169840	21276132	44157292	55962800	50797712	53660456	59216236	60822072
1482	1-stearoylglycerophosphoserine*	Lipid	Lysolipid	45966	LC/MS Neg	100004327	5800	524.299		9547101	7826051			5420044	9329926	9207229	4636297	4889640	6169742	3135474	4247482	3118428		13562732	15062405
1442	1-stearoylplasmenylethanolamine*	Lipid	Lysolipid	39271	LC/MS Neg	100003001	6500	464.315						1254914	465748	1156875	847393	1029341	906421	855515	554195	806756	390418	625559	489728
994	10-heptadecenoate (17:1n7)	Lipid	Long Chain Fatty Acid	33971	LC/MS Neg	100001278	5555	267.233	29743-97-3	5312435	4471860		HMDB60038	763027904	410794656	463896192	699413120	556380864	514972128	290980160	417264544	325371904	347948256	348152704	270367904
1004	10-nonadecenoate (19:1n9)	Lipid	Long Chain Fatty Acid	33972	LC/MS Neg	100001277	5780	295.264	73033-09-7	5312513	4471938		HMDB13622	447016352	148218128	196189648	500292448	258921824	230338816	179900864	187623984	157392528	165233920	123679872	108985280
983	10-undecenoate (11:1n1)	Lipid	Medium Chain Fatty Acid	32497	LC/MS Neg	100001197	5085.8	183.139	1333-28-4		10771160			1057271	366460	513492	1216649	522349	1106514	1300059	990427	1126058	1020680	933495	621138
1694	11-dehydrocorticosterone	Lipid	Steroid	39779	LC/MS Pos	100002781	4533.8	345.206	72-23-1										56930	80201				418131
1267	12,13-DiHOME	Lipid	Fatty Acid, Dihydroxy	38395	LC/MS Neg	62	5137	313.238	263399-35-5	10236635	8412123	C14829	HMDB04705	10033406	12116836	7146767	12118481	6368882	5482741	13928528	15242692	14507889	14534829	8765655	11712102
1257	13-HODE + 9-HODE	Lipid	Fatty Acid, Monohydroxy	37752	LC/MS Neg	100002196	5275	295.228		43013				68617136	320651680	75050688	79148832	73364272	66995164	279205056	302518496	445682304	459752992	227296016	332114944
1252	16-hydroxypalmitate	Lipid	Fatty Acid, Monohydroxy	39609	LC/MS Neg	100002953	5236.2	271.228	506-13-8	10466	10034	C18218	HMDB06294	9240652	4749041	4461703	10073990	4541053	4894276	10795596	5270991	9865700	10390079	9060006	6365239
1094	17-methylstearate	Lipid	Fatty Acid, Branched	38296	LC/MS Neg	100002356	5993	297.28	2724-59-6	3083779	2340933			45246940	18172720	22185372	42297040	68782392	45836620	17862772	11229290	15533805	11852557	10465952	9258116
2405	2'-deoxyadenosine 5'-monophosphate	Nucleotide	Purine Metabolism, Adenine containing	46333	LC/MS Neg	100000485	1315	330.061	653-63-4	12599	601	C00360	HMDB00905	323915	619544	749634	171104	168526	353631	208703	543627	170304	388537	671512	684813
2486	2'-deoxycytidine	Nucleotide	Pyrimidine Metabolism, Cytidine containing	15949	LC/MS Neg	100000125	1492.2	226.083	951-77-9	13711	13117	C00881	HMDB00014	265691	211735	196701	186609	165133	213090	153226	146248	122517	182468	168896	149172
2484	2'-deoxycytidine 5'-monophosphate	Nucleotide	Pyrimidine Metabolism, Cytidine containing	533	LC/MS Pos	298	1125.5	308.064	1032-65-1	13945	5414501	C00239	HMDB01202	756350	939943	1045855	376348	295803	461297	224153	804054	333783	791105	1091612	979190
2436	2'-deoxyguanosine	Nucleotide	Purine Metabolism, Guanine containing	1411	LC/MS Neg	348	1751	266.089	961-07-9	187790	163230	C00330	HMDB00085	1190267	708973	1156390	1014964	627701	663858	1140764	1248128	713046	1308146	402256	790292
2371	2'-deoxyinosine	Nucleotide	Purine Metabolism, (Hypo)Xanthine/Inosine containing	15076	LC/MS Pos	100000135	1751	253.093	890-38-0	65058	58569	C05512	HMDB00071	1772400		1088291	1847097		1023300	2978230	1599003	997145	2319850		779127
2465	2'-deoxyuridine	Nucleotide	Pyrimidine Metabolism, Uracil containing	1412	LC/MS Neg	536	1585.5	111.02	951-78-0	13712	13118	C00526	HMDB00012	678949	722347	1357831	810387	876049	806707	1278927	627565	766934	939618	778727	745619
2778	2,3-dihydroxyisovalerate	Xenobiotics	Food Component/Plant	38276	LC/MS Polar	100002417	1050	133.051	1756-18-9	677	657	C04039	HMDB12141	185355	275043	234309	229539	174124	247763	211300	115374	142490	199390	123525	239989
79	2-aminoadipate	Amino Acid	Lysine Metabolism	6146	LC/MS Pos	381	793.3	162.076	542-32-5;1118-90-7	469	456	C00956	HMDB00510	26229746	20811148	14526828	21356684	15169484	23678812	36123000	39712568	43768584	49703272	26236954	19875148
305	2-aminobutyrate	Amino Acid	Methionine, Cysteine, SAM and Taurine Metabolism	1577	GC/MS	1128	1215.7	130	1492-24-6	439691	388757	C02261	HMDB00650	1011518	201286	637393	564397	649279	969275	554724	752515	688736	923249	468780	550045
1158	2-aminoheptanoate	Lipid	Fatty Acid, Amino	43761	LC/MS Pos	100004542	2530	146.118	1115-90-8	227939	198338			1266992	1613223	1110828	808461	740629	1488714	1801287	1481908	1695103	2702573	2302626	2161794
1163	2-aminooctanoate	Lipid	Fatty Acid, Amino	43343	LC/MS Pos	100004227	3355	160.133	644-90-6	69522	62727		HMDB00991	1500746	2154336	1170600	642197	759234		831289	753758	1524279	690468	1462744	1477101
3373	2-aminophenol sulfate	Xenobiotics	Chemical	43266	LC/MS Neg	100004322	1677	188.002		181670	158022		HMDB61116
1553	2-arachidonoyl glycerol	Lipid	Monoacylglycerol	19266	LC/MS Neg	100000584	6170	303.233	53847-30-6	5282280	4445451	C13856	HMDB04666	13757768	1369484	3458863	11174920	1605183	2758805	2914974	1752293	3764788	1437953	4465709	3342393
1561	2-docosahexaenoylglcyerol*	Lipid	Monoacylglycerol	48675	LC/MS Neg	100006352	6000	309.222			24765781		HMDB11557	1832383			1690462		605350	995494	866010	1597794	1090965	1929378	1479625
275	2-hydroxy-3-methylvalerate	Amino Acid	Leucine, Isoleucine and Valine Metabolism	36746	LC/MS Neg	100001541	1800	131.071	488-15-3	164623	144317		HMDB00317	56556	123012				85038		116100	79886	109231	61310	90064
1108	2-hydroxyadipate	Lipid	Fatty Acid, Dicarboxylate	31934	LC/MS Polar	100001153	3000	161.046	18294-85-4	193530	167943	C02360	HMDB00321	695916	1528121	819436	1066071	646709	712748	2368878	1517162	1875044	1843002	1431112	1597612
306	2-hydroxybutyrate (AHB)	Amino Acid	Methionine, Cysteine, SAM and Taurine Metabolism	21044	GC/MS	100000933	1169.4	131	3347-90-8	440864	389701	C05984	HMDB00008	383378	104459	229328	233259	262505	227078	130505	156345	181106	197497	193085	182443
1231	2-hydroxydecanoate	Lipid	Fatty Acid, Monohydroxy	42489	LC/MS Neg	100004089	4840	187.134	5393-81-7	21488	20195			308269	365528	342308	311950	351481	362255	418775	375876	262705	226819	318775	383781
1105	2-hydroxyglutarate	Lipid	Fatty Acid, Dicarboxylate	37253	GC/MS	100002070	1576	247	40951-21-1	43	42	C02630	HMDB00606	45290	45098	70776	79860	72584	57800	66606	46567	45018	37067	60126	87483
1233	2-hydroxypalmitate	Lipid	Fatty Acid, Monohydroxy	35675	LC/MS Neg	100001579	5511.2	271.228	764-67-0	92836	83805		HMDB31057	4192320	7798318	7570068	2326929	3975302	3370044	14021910	14388014	11946210	11672239	23675640	18166132
181	2-hydroxyphenylacetate	Amino Acid	Phenylalanine and Tyrosine Metabolism	1432	LC/MS Polar	235	858.6	151.04	614-75-5	11970	11476	C05852	HMDB00669	469024	414169	175037		140009	227223	136284	337477	329885	211765	746756	266008
1234	2-hydroxystearate	Lipid	Fatty Acid, Monohydroxy	17945	LC/MS Neg	1239	5695	299.259	629-22-1	69417	62625	C03045		814974	2021106			1488664	1336374	2254595	3670071	3692014		5367931	3738071
1550	2-linoleoylglycerol (2-monolinolein)	Lipid	Monoacylglycerol	32506	LC/MS Neg	100000987	6250	279.233	3443-82-1	5365676	4517636		HMDB11538	845162944	82664304	81774392	1193113856	103539536	116844720	94715616	54286724	113069808	72967536	89589480	90930200
270	2-methylbutyrylcarnitine (C5)	Amino Acid	Leucine, Isoleucine and Valine Metabolism	45095	LC/MS Pos	100001509	2465	246.17	31023-25-3	6426901	4932320		HMDB00378	3317789	3179005	4433650	1729455	1295791	1436569	1819667	2677886	3414142	3121650	2409225	2878784
271	2-methylbutyrylglycine	Amino Acid	Leucine, Isoleucine and Valine Metabolism	31928	LC/MS Pos	100001155	2582.2	160.097	52320-67-9	193872	168243		HMDB00339							1003334	597297	774213	496370	754089	888569
1173	2-methylmalonyl carnitine	Lipid	Fatty Acid Synthesis	35482	LC/MS Pos	100001596	1552.7	262.129	149181-64-6	53481628	21403178		HMDB13133		101307				207186	78533
1548	2-oleoylglycerol (2-monoolein)	Lipid	Monoacylglycerol	21232	LC/MS Pos	100000943	5821.7	374.326	3443-84-3	5319879	4478086			4131927	9371985	17759056	616690	15212865	12177365	20190154	19870910	20392366	35016548	26647956	31804800
1410	2-palmitoleoylglycerophosphocholine*	Lipid	Lysolipid	35819	LC/MS Pos	100001561	5490	494.324			21403164				10843253								13791028	13107335	11761351
1543	2-palmitoylglycerol (2-monopalmitin)	Lipid	Monoacylglycerol	33419	GC/MS	100001048	2108	129	23470-00-0	123409	110006		HMDB11533	118690	62224		249114		85805	81339		81266	67573
1408	2-palmitoylglycerophosphocholine*	Lipid	Lysolipid	35253	LC/MS Pos	100001562	5610	496.34		15061532	21403165		HMDB61702	637976	20612060	20026332		13010321	15530495	22589968	24113462	37165096	38348616	39671760	39952832
1546	2-stearoylglycerol (2-monostearin)	Lipid	Monoacylglycerol	34059	LC/MS Pos	100001047	5978	376.342	621-61-4	79075	71407							496207		1508896	875521	1478311	1424369	921314	1148413
1414	2-stearoylglycerophosphocholine*	Lipid	Lysolipid	35255	LC/MS Pos	100001555	5777	524.371		10208382	8383879					4354427		3456023	3417427	6175766	7324058	6990104	10992874	11340335	13882812
1450	2-stearoylglycerophosphoethanolamine*	Lipid	Lysolipid	41220	LC/MS Neg	100003901	6350	480.31			24769218			2183775	1617387	3546837	2437945	5179956	3113688	3155084	3670631	3578366	3886359	5196742	3851972
2530	3'-dephosphocoenzyme A	Cofactors and Vitamins	Pantothenate and CoA Metabolism	18289	LC/MS Neg	100000138	2013	686.142	3633-59-8	444485	392407	C00882	HMDB01373	14416268	18674552	14243815	20431128	17683520	17919112	8925622	11753415	7455013	9437369	9382223	11339430
121	3-(4-hydroxyphenyl)lactate	Amino Acid	Phenylalanine and Tyrosine Metabolism	32197	LC/MS Neg	240	1379	181.051	6482-98-0	9378	9010	C03672	HMDB00755	1163661	470550	1397222	737537	575660	579328	1358588	358895	281601	269778	367702	407956
2496	3-aminoisobutyrate	Nucleotide	Pyrimidine Metabolism, Thymine containing	1566	GC/MS	1114	1252.2	102	10569-72-9;214139-20-5	64956	58481	C05145	HMDB03911	110784	115623	100919	120508	127328	133166	77236	97559	119966	96543	117976	74905
276	3-hydroxy-2-ethylpropionate	Amino Acid	Leucine, Isoleucine and Valine Metabolism	32397	LC/MS Neg	100001170	975	117.056	4374-62-3	188979	164207		HMDB00396	126230				130698		140211	132543		200892	105049
1598	3-hydroxy-3-methylglutarate	Lipid	Mevalonate Metabolism	531	LC/MS Polar	112	2700	161.046	503-49-1	1662	4573695	C03761	HMDB00355	9261474	14117496	17908396	12627406	11940125	9163920	21491682	13638844	20911152	20450564	19820596	16420276
1226	3-hydroxybutyrate (BHBA)	Lipid	Ketone Bodies	542	LC/MS Polar	254	1443.3	103.04	625-72-9	441	428	C01089	HMDB00357	64383608	68553888	65234720	64650932	81538944	43601344	68792936	47930136	74374936	76403992	79290336	61883312
1176	3-hydroxybutyryl CoA	Lipid	Fatty Acid Metabolism	43842	LC/MS Neg	1237	1715	425.569	103404-51-9	521	506	C01144	HMDB01166	112110	103106	53558	40142	78049	59628				56009	38571	32179
1238	3-hydroxydecanoate	Lipid	Fatty Acid, Monohydroxy	22053	LC/MS Neg	100000997	4634.7	187.134	5561-87-5	26612	24790		HMDB02203	716871	840355	516153	659311	452576	490603	749724	943683	736981	717886	1386379	1447826
2795	3-hydroxyindolin-2-one	Xenobiotics	Food Component/Plant	42561	LC/MS Pos	100003823	2645	132.044	61-71-2	6097	5872	C11130		564339	587391	591792	687771	737660	435690	903753	503772	550620	492018	472948	643249
284	3-hydroxyisobutyrate	Amino Acid	Leucine, Isoleucine and Valine Metabolism	1549	LC/MS Polar	111	1619.1	103.04	2068-83-9	87	10140307	C06001	HMDB00336	3894637	2630129	2116998	1926769	2817699	2274615	3716903	1858134	2842538	2942587	2892035	2423654
1240	3-hydroxylaurate	Lipid	Fatty Acid, Monohydroxy	32457	LC/MS Neg	100001112	5175	215.165	53941-38-1	94216	85026		HMDB00387	1093116	1411788	1340184	1421016	1385970	1096036	1866356	2861260	1464237	1480403	3038109	4118823
1237	3-hydroxyoctanoate	Lipid	Fatty Acid, Monohydroxy	22001	LC/MS Neg	100000773	3446	159.103	88930-08-9	26613	24791		HMDB01954	897432	665905	305132	390639	370373	394687	513596	503341	454433	498469	704394	623562
3471	3-hydroxypyridine sulfate	Xenobiotics	Chemical	48448	LC/MS Neg	100006098	1595.5	173.987	1955-23-3		16232314			88338	212093	79827	67856	73888	161633	196942	73531	169007	164451	68566	346929
202	3-indoxyl sulfate	Amino Acid	Tryptophan Metabolism	27672	LC/MS Neg	100000467	2222.2	212.002	2642-37-7	10258	9840		HMDB00682	4297046	3805794	3700380	3018654	3351409	4944332	2973864	2560251	3757949	3022101	3943967	3238523
247	3-methylcrotonylglycine	Amino Acid	Leucine, Isoleucine and Valine Metabolism	31940	LC/MS Pos	100001149	2573.6	158.081	33008-07-0	169485	148224		HMDB00459				358733	145951	208911					503061	413338
84	3-methylglutarylcarnitine (1)	Amino Acid	Lysine Metabolism	46547	LC/MS Pos	100005849	1870	290.16		128145	113619		HMDB00552	14580761	32369572	19030056	14732551	13330372	10901191	26526796	35283268	30491944	32793906	43044156	33564472
56	3-methylhistidine	Amino Acid	Histidine Metabolism	15677	LC/MS Neg	100000042	906.3	168.078	368-16-1	64969	58494	C01152	HMDB00479	266136	87279	116388	186413	104032	78807	63354	80213	100761	148777	110521	97749
783	3-phosphoglycerate	Carbohydrate	Glycolysis, Gluconeogenesis, and Pyruvate Metabolism	1414	LC/MS Neg	132	583	184.986	80731-10-8	724	10669764	C00597	HMDB00807	17013640	9508675	6410586	8026802	8548777	9924065	7643172	10281544	12556043	11707266	15770058	15876445
2467	3-ureidopropionate	Nucleotide	Pyrimidine Metabolism, Uracil containing	3155	LC/MS Pos	1053	1090.6	133.061	462-88-4	111	109	C02642	HMDB00026	6816939	2105312	9677725	5859742	6117039	1983455	6431417	2261468	3115412	2346011	1354634	905780
2648	4-ethylphenylsulfate	Xenobiotics	Benzoate Metabolism	36099	LC/MS Neg	100001756	3580	201.023	123-07-9			C13637
374	4-guanidinobutanoate	Amino Acid	Guanidino and Acetamido Metabolism	15681	LC/MS Pos	100000096	1150	146.092	463-003;463-00-3	500	486	C01035	HMDB03464	1881822	2719265	4236876	2613428	2758697	2307004	2246501	2974125	3832978	4156857	2633637	4170926
1271	4-hydroxy-2-nonenal	Lipid	Fatty Acid, Oxidized	38309	LC/MS Neg	143	4745	155.108	75899-68-2;128946-65-6	1693	1630		HMDB04362	734494	627132						397627	866761	602289	622648	682252
388	4-hydroxy-nonenal-glutathione	Amino Acid	Glutathione Metabolism	48487	LC/MS Neg	100006240	3319.2	462.192	99927-70-5					529162	5041014	341998	451574	1191554	902551	3340779	4335730	5666435	7081329	5614051	7426562
120	4-hydroxyphenylpyruvate	Amino Acid	Phenylalanine and Tyrosine Metabolism	1669	LC/MS Neg	1141	1690.1	179.035	156-39-8	979	954	C01179	HMDB00707	88339			90638	80560	82743	119480	102850	133607	118904	121622	101511
71	4-imidazoleacetate	Amino Acid	Histidine Metabolism	32349	LC/MS Pos	100001207	757	127.05	645-65-8	96215	86856	C02835	HMDB02024						398168
240	4-methyl-2-oxopentanoate	Amino Acid	Leucine, Isoleucine and Valine Metabolism	22116	LC/MS Neg	100000551	2170	129.056	816-66-0	70	69	C00233	HMDB00695	426521		368471	389956	433053	621000	755056	343233	597798	516145	296955	350414
93	5-aminovalerate	Amino Acid	Lysine Metabolism	18319	GC/MS	100000454	1620.8	174	660-88-8	138	135	C00431	HMDB03355	24116	92346	30268	47240	37594	52138	77551	120739	106958	152855	165398	157112
985	5-dodecenoate (12:1n7)	Lipid	Medium Chain Fatty Acid	33968	LC/MS Neg	100001232	5224	197.155	2430-94-6	5312378	4471803		HMDB00529	21860868	11999300	10452843	28855480	14487227	13934555	9296669	8646249	9185184	9468666	9442076	10569875
1333	5-HETE	Lipid	Eicosanoid	37372	LC/MS Neg	100002137	5382	319.228	73307-52-5	5280733	8038582	C04805	HMDB11134	3056849	5541493	1101943	2783015	3466782	2992769	11207794	12205550	18219836	17495418	15135341	16755265
218	5-hydroxyindoleacetate	Amino Acid	Tryptophan Metabolism	437	LC/MS Pos	71	2559.9	192.066	54-16-0	1826	1760	C05635	HMDB00763	1244733	832942	1291687	1128408	975087	1189356	737700	829068	955019	786739	905165	920193
1342	5-KETE	Lipid	Eicosanoid	48465	LC/MS Neg	1080	5372	317.212	106154-18-1	5283159	1765	C14732	HMDB10217
2560	5-methyltetrahydrofolate (5MeTHF)	Cofactors and Vitamins	Folate Metabolism	18330	LC/MS Neg	1244	1820	458.179	68703-91-3;68792-52-9	146	143	C00440	HMDB01396	2684495	3874283	4211658	3634006	3846464	3019086	4513609	4034247	3797365	3891593	3853248	3793138
365	5-methylthioadenosine (MTA)	Amino Acid	Polyamine Metabolism	1419	LC/MS Pos	212	2444.9	298.097	2457-80-9	439176	388321	C00170	HMDB01173	18584680	17291154	18738368	22059762	19885774	16181110	13666204	18916804	15120194	16384632	11575299	13288271
2454	5-methyluridine (ribothymidine)	Nucleotide	Pyrimidine Metabolism, Uracil containing	35136	LC/MS Neg	100001446	1778.1	257.078	1463-10-1	445408	393058		HMDB00884	82944	112420	86083	78650	64555	88444	111643	101637	73751	128804	145049	125414
384	5-oxoproline	Amino Acid	Glutathione Metabolism	1494	LC/MS Neg	1021	738.5	128.035	98-79-3	7405	7127	C01879	HMDB00267	34374564	37511364	39671328	65924080	36573844	36615764	39907376	41374616	42373648	48083944	39148244	44392404
1789	6-beta-hydroxylithocholate	Lipid	Secondary Bile Acid Metabolism	36807	LC/MS Neg	100001625	4830	391.285	668-49-5	5283821	4446909	C15515	HMDB00811	4790677	8921095	2754544	2625289	1709514	2424853	1959283	7068999	3260070	3490164	6107906	5786967
1803	6-oxolithocholate	Lipid	Secondary Bile Acid Metabolism	46336	LC/MS Neg	100001068	5033	389.27	2393-61-5	164960	144621			121179	255695						153383			186541	314086
3118	6-oxopiperidine-2-carboxylic acid	Xenobiotics	Drug	43231	LC/MS Pos	100004499	1826.6	144.066	34622-39-4	3014237	2282737			586214	837287	536613	951287	509946	641187	1422919	1010354	906901	1422356	1027799	1175517
792	6-phosphogluconate	Carbohydrate	Pentose Phosphate Pathway	15442	LC/MS Neg	100000341	583.9	275.017	921-62-0;53411-70-4	91493	82615	C00345	HMDB01316	12889378	16153809	26647420	15661968	12598615	18080796	8086888	4924028	4340420	5565314	6653013	9236238
2559	7,8-dihydrofolate	Cofactors and Vitamins	Folate Metabolism	1708	LC/MS Neg	173	1547.2	442.148	4033-27-6	98792	641	C00415	HMDB01056	66193	82543	23872	37280	70180	61466	62141	227355	142698	173503	296754	308558
1620	7-alpha-hydroxy-3-oxo-4-cholestenoate (7-Hoca)	Lipid	Sterol	36776	LC/MS Neg	100001609	5288.1	429.301	115538-85-7	3081085	2338765	C17337	HMDB12458			196288		296439		245720	285042	236850		560336	188416
1651	7-hydroxycholesterol (alpha or beta)	Lipid	Sterol	47890	LC/MS Pos	100005999	6164	367.336												706250	539954	1332022	1758312	3103126	2687944
1817	7-ketodeoxycholate	Lipid	Secondary Bile Acid Metabolism	31904	LC/MS Neg	100001063	4821	405.265	911-40-0	188292	163659		HMDB00391	6556868	2694604	3771139	4114071	2131320	1529896	5249795	4456736	2060060	2105279	6700827	3088844
2422	7-methylguanine	Nucleotide	Purine Metabolism, Guanine containing	35114	LC/MS Neg	100001456	1729.7	164.058	578-76-7	11361	10883	C02242	HMDB00897	141279	125724	153748	144793	106440	151529	123576	142294	109583	142428	129153	147315
1250	8-hydroxyoctanoate	Lipid	Fatty Acid, Monohydroxy	21239	LC/MS Neg	100000956	2300.4	159.103	764-89-6	69820	63018		HMDB00711	924121	652545	458977	816793	576634	258235	903237	733820	699974	669913	611794	618852
1268	9,10-DiHOME	Lipid	Fatty Acid, Dihydroxy	38399	LC/MS Neg	179	5180	313.238	263399-34-4	9966640	8142232	C14828	HMDB04704	4620388	5566866	3945782	5322188	2989763	3130561	4567863	4459936	5278105	5443299	4827222	5578736
1202	acetylcarnitine	Lipid	Fatty Acid Metabolism(Acyl Carnitine)	32198	LC/MS Pos	100000802	1166.9	204.123	5080-50-2	1	5406074	C02571	HMDB00201	5754367	1405290	1410038	5593192	5349886	1823901	23453524	4374054	34950080	15206060	3355109	3619505
973	acetylphosphate	Energy	Oxidative Phosphorylation	15488	LC/MS Polar	1211	4013.9	138.98	94249-01-1	186	181	C00227	HMDB01494	3310823	2469916	3564243	4224812	2614991	2170562	2440570	1883620	2006331	2531500	3857577	2806137
2387	adenine	Nucleotide	Purine Metabolism, Adenine containing	554	LC/MS Polar	880	1311.1	134.047	73-24-5	190	185	C00147	HMDB00034	12235575	10733631	11299729	13563158	13533417	11094566	6396733	10785156	9886087	9815996	8950175	8840673
2386	adenosine	Nucleotide	Purine Metabolism, Adenine containing	555	LC/MS Pos	798	1625.3	268.104	58-61-7	60961	54923	C00212	HMDB00050	8363035	11784367	9246219	10908931	10092351	10013704	8764240	11669690	10552621	11803418	16826244	11517242
2381	adenosine 2'-monophosphate (2'-AMP)	Nucleotide	Purine Metabolism, Adenine containing	36815	LC/MS Neg	100001694	1497.7	346.056	130-49-4	94136		C00946	HMDB11617	19622060	12205792	15319942	23838116	25932204	20198616	70196080	34852696	52369196	38826376	18808590	28117864
2382	adenosine 3',5'-cyclic monophosphate (cAMP)	Nucleotide	Purine Metabolism, Adenine containing	2831	LC/MS Neg	207	1952.2	328.045	60-92-4	6076	268	C00575	HMDB00058	113075	84748	135648	151273	64174	94990	111213	84883	90889	94575	115390	105650
2384	adenosine 3',5'-diphosphate	Nucleotide	Purine Metabolism, Adenine containing	15691	LC/MS Neg	1214	575	426.022	75431-54-8	159296	19951095	C00054	HMDB00061	8134544	14351927	10081635	5766991	8362177	9735427	5266349	15039548	11161957	15178182	19449342	19909416
2380	adenosine 3'-monophosphate (3'-AMP)	Nucleotide	Purine Metabolism, Adenine containing	35142	LC/MS Pos	100001449	1470	348.07	84-21-9	41211	10463793	C01367	HMDB03540	3679109	3327136	3732819	7686516	4016458	3141621	10901576	6185487	7971850	8188722	4197836	5353958
2378	adenosine 5'-diphosphate (ADP)	Nucleotide	Purine Metabolism, Adenine containing	3108	LC/MS Neg	208	680	426.022	20398-34-9	6022	5800	C00008	HMDB01341	656555	953545	890437	337661	734775	876645	972313	1054927	968006	799302	1349776	731006
2522	adenosine 5'-diphosphoribose (ADP-ribose)	Cofactors and Vitamins	Nicotinate and Nicotinamide Metabolism	558	LC/MS Pos	215	1040	560.079	68414-18-6	192	3674071	C00301	HMDB01178	823629	385473	493142	1085543	736620	391615		389530	354727	565144	564717	93495
2379	adenosine 5'-monophosphate (AMP)	Nucleotide	Purine Metabolism, Adenine containing	32342	LC/MS Pos	209	1208	348.07	149022-20-8	6083	10239183	C00020	HMDB00045	20036144	24952404	25655398	27669902	25738528	23909800	22877784	20732748	18273984	25189358	35537000	27510724
826	adenosine-5'-diphosphoglucose	Carbohydrate	Pentose Metabolism	35652	LC/MS Neg	100001644	901.9	588.075	15839-70-0;102129-65-7	16500	193	C00498	HMDB06557	1663858	921311	679228	1835226	1592618	1299509	178480	759818	652210	840919	309345	228327
2385	adenylosuccinate	Nucleotide	Purine Metabolism, Adenine containing	18360	LC/MS Neg	1303	560	230.53	19046-78-7	195	190	C03794	HMDB00536	5122235	66575	93548	4678675	7800004	3933517	24805040	3681593	12051158	9535130	263162	206331
1035	adrenate (22:4n6)	Lipid	Polyunsaturated Fatty Acid (n3 and n6)	32980	LC/MS Neg	100001193	5678	331.264	2091-25-0	5497181	4445971	C16527	HMDB02226	175160672	119668064	173864624	167715392	153857536	154276560	626700352	434302816	420768192	411376064	453148512	370902304
2360	AICA ribonucleotide	Nucleotide	Purine Metabolism, (Hypo)Xanthine/Inosine containing	38325	LC/MS Pos	216	1120	339.07	3031-94-5	65110	195	C04677	HMDB01517	1542813	445247	584762	921919	759253	793152	846136	910443	733169	808745	1023114	859831
25	alanine	Amino Acid	Alanine and Aspartate Metabolism	1126	LC/MS Pos	811	696	90.055	56-41-7	5950	5735	C00041	HMDB00161	229468032	200376320	206710176	188718768	199776432	214986016	234010256	245007440	208629888	223537840	180263248	197235728
422	alanylleucine	Peptide	Dipeptide	37093	LC/MS Pos	100001890	2165	203.139	1638-60-4	259583	227831		HMDB28691	6033207	4747164	2624064	12300500	11302954	5013124	13854233	5212966	11666610	9413339	2415624	4593841
2375	allantoic acid	Nucleotide	Purine Metabolism, (Hypo)Xanthine/Inosine containing	33434	LC/MS Polar	218	2960	175.047	99-16-1	203	198	C00499	HMDB01209	276673	396152	328931	323667	281514	283431	323664	372153	320009	316733	384741	409058
2374	allantoin	Nucleotide	Purine Metabolism, (Hypo)Xanthine/Inosine containing	1107	LC/MS Polar	1002	1672	157.037	97-59-6	204	199	C02350	HMDB00462	53985040	46101880	45909812	52083184	48963216	46173004	57878684	53070696	42682840	43119964	46917736	48604280
16	allo-threonine	Amino Acid	Glycine, Serine and Threonine Metabolism	15142	LC/MS Polar	100000272	2511.1	118.051	28954-12-3	99289	89699	C05519	HMDB04041					122947	246858	732084	189404	259605		46361
1229	alpha-hydroxycaproate	Lipid	Fatty Acid, Monohydroxy	37073	LC/MS Neg	100001723	1920	131.071	6064-63-7	99824	90191		HMDB01624
256	alpha-hydroxyisovalerate	Amino Acid	Leucine, Isoleucine and Valine Metabolism	46537	LC/MS Polar	100001300	1052	117.056	600-37-3	99823	90190		HMDB00407	5158569	3594978	4950088	4928400	5117731	5662991	4792175	3594461	4816945	4306046	4556919	5219883
250	alpha-hydroxyisovaleroyl carnitine*	Amino Acid	Leucine, Isoleucine and Valine Metabolism	46263	LC/MS Pos	100005836	1863	262.165						607838		427334				274253		455261	678546	338811	1026189
957	alpha-ketoglutarate	Energy	TCA Cycle	528	LC/MS Polar	93	2700	145.014	305-72-6;328-50-7;22202-68-2	51	50	C00026	HMDB00208	2028637	2492642	2323857	2250633	2161834	2449294	2620718	3218982	2590882	2451674	2394237	2082568
2541	alpha-tocopherol	Cofactors and Vitamins	Tocopherol Metabolism	1561	GC/MS	1105	2305.4	502.5	59-02-9;10191-41-0	14985	14265	C02477	HMDB01893	46464	18127	43472	55267	26626	28224	39704	45307	44247	35242	56045	29221
411	anserine	Peptide	Dipeptide Derivative	15747	LC/MS Neg	100000044	1124.8	239.115	10030-52-1	112072	100482	C01262	HMDB00194	601371	378342	380993	494903	322353	302839	143821	283151	378119	343007	561549	487410
2538	arabonate	Cofactors and Vitamins	Ascorbate and Aldarate Metabolism	37516	GC/MS	100001937	1736	292.1	7643-75-7	122045	108861	C00878	HMDB00539	6943	17739	19981	30825	27678	20485	17548		29922	27393	14743	17853
1006	arachidate (20:0)	Lipid	Long Chain Fatty Acid	1118	LC/MS Neg	893	6295	311.296	506-30-9	10467	10035	C06425	HMDB02212	129358440	47650420	80785952	142662288	88078736	71093264	61096636	38789928	46422664	43118944	46746604	40876792
1034	arachidonate (20:4n6)	Lipid	Polyunsaturated Fatty Acid (n3 and n6)	1110	LC/MS Neg	229	5535	303.233	506-32-1	444899	392692	C00219	HMDB01043	1819266304	1517276800	2132425472	1388812160	2620821760	2530179840	2898486272	2664284160	2593745664	2567873792	3036443648	2727290112
324	arginine	Amino Acid	Urea cycle; Arginine and Proline Metabolism	1638	LC/MS Pos	231	700	175.119	1119-34-2	232	227	C00062	HMDB00517	2971155	1979499	2974294	3873125	2821341	2107813	4480844	1817521	2608395	2979742	1600871	2300211
2535	ascorbate (Vitamin C)	Cofactors and Vitamins	Ascorbate and Aldarate Metabolism	1640	GC/MS	233	1850.1	332.1	134-03-2		10189562	C00072	HMDB00044	1777186	1493472	1879586	1638829	1467667	1962822	2012994	1381212	1494863	1867491	1540658	1689152
30	asparagine	Amino Acid	Alanine and Aspartate Metabolism	512	LC/MS Pos	917	679	133.061	70-47-3	6267	6031	C00152	HMDB00168	88037992	77470656	95057864	76794632	78565448	79467488	110026880	86604672	81054296	89799688	73724848	81286192
28	aspartate	Amino Acid	Alanine and Aspartate Metabolism	443	LC/MS Pos	234	668	134.045	56-84-8	5960	5745	C00049	HMDB00191	53603324	55458988	60861096	48047336	53572856	72020832	85306952	74522920	71068904	73065168	51447136	62708216
1117	azelate (nonanedioate)	Lipid	Fatty Acid, Dicarboxylate	18362	LC/MS Neg	2029	1276	187.098	123-99-9	2266	2179	C08261	HMDB00784	7667064	3389280	3629816	4977648	3794849	1691056	6362611	5199479	4408721	4034450	3004440	3778861
2616	benzoate	Xenobiotics	Benzoate Metabolism	15778	LC/MS Neg	100000008	1750	121.029	65-85-0	243	238	C00180	HMDB01870	4424707	5717019	6975675	5649009	7397930	6873266	7471404	7557024	5394172	7490620	7135846	6889711
2468	beta-alanine	Nucleotide	Pyrimidine Metabolism, Uracil containing	55	GC/MS	244	1451.8	174	56-41-7;107-95-9	239	234	C00099	HMDB00056	219210	190790	192232	214254	269890	214264	269211	226364	304140	317845	222851	324002
248	beta-hydroxyisovalerate	Amino Acid	Leucine, Isoleucine and Valine Metabolism	12129	LC/MS Polar	1442	1149.8	117.056	625-08-1	69362	62571		HMDB00754	2474351	1457950	4239166	4548520	2726137	3229309	2647257	1776690	2203412	2261746	1933441	1863439
249	beta-hydroxyisovaleroylcarnitine	Amino Acid	Leucine, Isoleucine and Valine Metabolism	35433	LC/MS Pos	100001594	1701	262.165	99159-87-2		21403176			10604432	10585641	9880586	10183037	10794078	8746931	8637934	9882637	9488465	9939902	9409829	12034155
1781	beta-muricholate	Lipid	Primary Bile Acid Metabolism	31885	LC/MS Neg	100001066	4794	407.28	2393-59-1	5283853	2340919	C17726	HMDB00415	119606888	122638384	65902336	54853308	34485136	44974212	77225912	135604464	97478888	92465688	149649984	109319592
6	betaine	Amino Acid	Glycine, Serine and Threonine Metabolism	3141	LC/MS Pos	799	734	118.086	107-43-7	247	24219951173	C00719	HMDB00043	542287104	541819264	665310080	820790144	751270720	551102336	1022371008	667643968	867564544	900441792	647801664	1394571392
7	betaine aldehyde	Amino Acid	Glycine, Serine and Threonine Metabolism	15499	LC/MS Pos	1219	646.2	120.102	7758-31-8	249	244	C00576	HMDB01252	28090330	131548432	156080688	16032120	20260308	43709904	35673076	62429848	20116030	34536848	247399408	241831104
2561	biopterin	Cofactors and Vitamins	Tetrahydrobiopterin Metabolism	12358	LC/MS Pos	1548	1562.7	238.093	22150-76-1	445040	392795	C06313	HMDB00468	1955629	2151664	1345007	1704868	1510234	1678271	2029151	2844928	2444286	2118699	2750339	2451683
1186	butyrylglycine	Lipid	Fatty Acid Metabolism (also BCAA Metabolism)	31850	LC/MS Neg	100001151	1470	144.067	20208-73-5	88412	79766		HMDB00808	3776201	3249544	2954380	3777844	3919343	3521829	5234153	4911372	3527701	4791008	6769678	7668674
234	C-glycosyltryptophan	Amino Acid	Tryptophan Metabolism	48782	LC/MS Pos	100006379	1907	367.15	180509-18-6	10981970	9157171			2000800	2242148	3221160	2325477	2305561	2232667	4063599	3111013	3307770	3894754	3006559	3944536
1633	campesterol	Lipid	Sterol	39511	GC/MS	100001269	2353	343.4	474-62-4	173183	151215	C01789	HMDB02869						6983				19402
977	caproate (6:0)	Lipid	Medium Chain Fatty Acid	32489	LC/MS Neg	926	2713.7	115.076	142-62-1	8892	8552	C01585	HMDB00535	2038595	5981670	1616238	1116304	2200323	1778557	4366154	6811655	5546345	8091087	12272649	9808623
979	caprylate (8:0)	Lipid	Medium Chain Fatty Acid	32492	LC/MS Neg	932	4362	143.108	124-07-2	379	370	C06423	HMDB00482	2761135	1534098		2007572	1470061	1769336	1077269	960456	1827567	1774318	2203516	1503243
1221	carnitine	Lipid	Carnitine Metabolism	15500	LC/MS Pos	100000007	688.9	162.112	461-05-2	10917	10455	C00318	HMDB00062	551997824	581293632	525518496	501363776	501376192	475873856	494147232	580746560	623898688	648790144	661000128	570865792
2633	catechol sulfate	Xenobiotics	Benzoate Metabolism	35320	LC/MS Neg	100001605	1906	188.986	4918-96-1	3083879	2341024	C00090	HMDB59724		146007	47832				340403		306034	331485
1778	chenodeoxycholate	Lipid	Primary Bile Acid Metabolism	1563	LC/MS Neg	1123	5264	391.285	474-24-9;474-25-9	10133		C02528	HMDB00518	6878603	3508488	4656097	4117624	2916643	3020204	4255099	8345963	5031748	5613343	5842520	4907118
1775	cholate	Lipid	Primary Bile Acid Metabolism	22842	LC/MS Neg	136	5165	407.28	81-25-4	221493		C00695	HMDB00619	22924332	25041688	4142471	9112548	5081643	10629983	6532653	14721174	7580494	6690592	12856035	16309548
1623	cholestanol	Lipid	Sterol	21131	GC/MS	100000859	2320.8	215.2	80-97-7	6665	6413	C12978	HMDB00908	17387	10161		19708		24714	46658			22043	53979
1610	cholesterol	Lipid	Sterol	63	GC/MS	266	2316.9	329.3	57-88-5	11025495	4937803	C00187	HMDB00067	3554080	2398036	3046066	3591498	2765759	3556645	3979121	2759992	3212540	3191707	3437932	3485422
1390	choline	Lipid	Phospholipid Metabolism	15506	LC/MS Pos	1256	675	104.107	67-48-1	305	149278	C00114	HMDB00097	641706368	524595680	556844160	666431232	614338752	640032320	519639744	557983936	536963328	530384640	499731776	536834720
1391	choline phosphate	Lipid	Phospholipid Metabolism	34396	LC/MS Pos	267	692.5	184.073	72556-74-2	1014	119298	C00588	HMDB01565	355290464	269364320	443749440	276724320	280732448	260052560	255536016	294006016	196207056	197079152	194118416	326253504
2846	cinnamoylglycine	Xenobiotics	Food Component/Plant	38637	LC/MS Neg	100002253	3127	204.067	16534-24-0	709625	618829		HMDB11621						72681	342156		202466	141701		260020
999	cis-vaccenate (18:1n7)	Lipid	Long Chain Fatty Acid	33970	GC/MS	100001228	1987	339.3	506-17-2	5282761	4445888	C08367	HMDB03231		246222	347075	643993	340197	430260	363063	331713	217359	360807	278049	220970
952	citrate	Energy	TCA Cycle	1564	GC/MS	1124	1763.4	273.1	77-92-9	311	305	C00158	HMDB00094	132378	24583	147924	129212	129875	301468	95866	194896	77857	88145	108566	181632
328	citrulline	Amino Acid	Urea cycle; Arginine and Proline Metabolism	2132	LC/MS Pos	391	730.3	176.103	372-75-8	9750	810	C00327	HMDB00904	14389052	11169460	8363236	11963067	11447942	14562534	13731163	10426264	13345579	11980486	12183409	13353466
2531	coenzyme A	Cofactors and Vitamins	Pantothenate and CoA Metabolism	46322	LC/MS Neg	270	1448	382.55	85-61-0;18439-24-2	317	311	C00010	HMDB01423	12987529	23732860	17401572	10560558	15118660	15135411	3837832	11354291	3541207	7906239	12019454	13448405
1693	corticosterone	Lipid	Steroid	5983	LC/MS Pos	272	4851.2	347.222	50-22-6	5753	5550	C02140	HMDB01547	908546		525454	706575	773724	1441592	3388811	756567	899279	869434	3033522	1317772
352	creatine	Amino Acid	Creatine Metabolism	27718	LC/MS Pos	1221	771	132.077	57-00-1	586	566	C00300	HMDB00064	447094720	652394176	554844352	652063360	579310272	423823040	622412800	547277312	587197376	566841152	565144640	609656832
353	creatinine	Amino Acid	Creatine Metabolism	513	LC/MS Pos	275	730.8	114.066	60-27-5	588	568	C00791	HMDB00562	9123219	10177916	8011389	9604088	8144850	11084405	9339454	9267293	9154303	8544671	9392007	9996871
302	cystathionine	Amino Acid	Methionine, Cysteine, SAM and Taurine Metabolism	15705	LC/MS Pos	310	674.7	223.075	535-34-2	439258	811	C02291	HMDB00099	3851723	3266265	3455240	2864070	2543663	3109829	3863594	3517330	2947740	3530646	3877689	4014799
307	cysteine	Amino Acid	Methionine, Cysteine, SAM and Taurine Metabolism	31453	GC/MS	800	1560.1	218	52-90-4;56-89-3	5862	5653	C00097	HMDB00574	634467	214314	259729	690213	524414	471640	390171	253700	274659	456034	232717	288566
379	cysteine-glutathione disulfide	Amino Acid	Glutathione Metabolism	46734	LC/MS Pos	100001437	824	427.095	13081-14-6	4247235	3455404		HMDB00656	26193260	13907680	19672438	48265716	23423246	14478675	36227948	21633100	28870560	22783314	17533034	19993782
382	cysteinylglycine	Amino Acid	Glutathione Metabolism	35637	LC/MS Pos	278	790	179.048	19246-18-5	439498	58762	C01419	HMDB00078	3869204	6885206	4052273	7692235	3775370	4513506	1991479	2769450	1734793	2169502	2298695	2773936
2476	cytidine	Nucleotide	Pyrimidine Metabolism, Cytidine containing	514	LC/MS Pos	827	1075.9	244.093	65-46-3	6175	5940	C00475	HMDB00089	33261864	39335648	36371976	23120086	18541068	28246168	13356374	27639054	16317603	16661757	31250988	26142748
2474	cytidine 3'-monophosphate (3'-CMP)	Nucleotide	Pyrimidine Metabolism, Cytidine containing	2959	LC/MS Pos	105	1203	324.059	84-52-6	66535	225079	C05822		1287152		624824	6798898	560792	515862	2194703	430334	1081558	624193	494462	468279
1392	cytidine 5'-diphosphocholine	Lipid	Phospholipid Metabolism	34418	LC/MS Polar	1220	4200	533.106	33818-15-4	13804	21531769	C00307	HMDB01413	1024662	894841	1099819	1055720	1041824	968337	786366	1043508	1116623	1156642	936365	758298
2473	cytidine 5'-monophosphate (5'-CMP)	Nucleotide	Pyrimidine Metabolism, Cytidine containing	2372	LC/MS Pos	282	890	324.059	63-37-6	6131	5414497	C00055	HMDB00095	12994632	8512104	11302825	11803455	9571672	9111494	8017658	9081611	7069997	7890583	12646176	9540514
913	cytidine 5'-monophospho-N-acetylneuraminic acid	Carbohydrate	Nucleotide Sugar	36831	LC/MS Neg	1223	650	613.14	3063-71-6	448209		C00128	HMDB01176	3243849	3636027	3515220	2163197	3458291	2753807	4566599	6327292	4051055	5144618	4004607	5243619
2472	cytidine diphosphate	Nucleotide	Pyrimidine Metabolism, Cytidine containing	2841	LC/MS Neg	280	580	402.011	34393-59-4	6132	5902	C00112	HMDB01546	47388	60313	76286	40163			55802	89817	47739	108945	112401	184560
1398	cytidine-5'-diphosphoethanolamine	Lipid	Phospholipid Metabolism	34410	LC/MS Pos	100001407	761.8	447.068	72842-05-8	123727	287	C00570	HMDB01564	3170559	4397248	4925713	3252030	4272444	4092176	3359038	3139145	3624199	3864481	3716762	4091442
2858	daidzein	Xenobiotics	Food Component/Plant	32453	LC/MS Pos	100001219	4179	255.065	486-66-8	5281708	4445025	C10208	HMDB03312
2536	dehydroascorbate	Cofactors and Vitamins	Ascorbate and Aldarate Metabolism	34302	LC/MS Neg	301	739.6	173.009	490-83-5	835	812	C05422	HMDB01264	1764972	2461525	2285729	1601757	2918166	3784025	5293837	4155140	7526206	5773374	3718407	4018826
1220	deoxycarnitine	Lipid	Carnitine Metabolism	36747	LC/MS Pos	100001662	742.4	146.118	6249-56-5	134	705	C01181	HMDB01161	21079596	22282944	17873588	22816652	19991848	18425788	23709100	22413120	26641962	27213254	28498694	32625508
1038	dihomo-linoleate (20:2n6)	Lipid	Polyunsaturated Fatty Acid (n3 and n6)	17805	LC/MS Neg	1231	5730	307.264	2091-39-6	6439848	4944228	C16525	HMDB05060	957735616	488039200	499669664	1001312896	675656256	683070656	1136465536	959944320	777718592	829988800	694166912	591127744
1033	dihomo-linolenate (20:3n3 or n6)	Lipid	Polyunsaturated Fatty Acid (n3 and n6)	35718	LC/MS Neg	100001739	5596	305.249	17046-59-2	5280581	4471954	C03242	HMDB02925	233270736	153805296	155514800	213318640	214413168	239466400	686172224	573238592	482278592	491500864	542913856	384915840
2562	dihydrobiopterin	Cofactors and Vitamins	Tetrahydrobiopterin Metabolism	35129	LC/MS Neg	100001506	1552.3	194.068	6779-87-9	1879	1808	C00268	HMDB00038	690895	721340	710035	649283	565300	760455	774972	899855	687422	733123	838212	938663
778	dihydroxyacetone phosphate (DHAP)	Carbohydrate	Glycolysis, Gluconeogenesis, and Pyruvate Metabolism	15522	LC/MS Neg	309	603	168.991	102783-56-2	668	3833110	C00111	HMDB01473	9804357	18687144	7585579	13925345	12461302	9786601	11544392	14185853	12488401	15235011	19196896	19118816
335	dimethylarginine (SDMA + ADMA)	Amino Acid	Urea cycle; Arginine and Proline Metabolism	36808	LC/MS Pos	100001810	810	203.15	102783-24-4	123831	110375	C03626	HMDB01539	32285476	28119620	39310976	31454228	28941966	30300086	59246860	36316248	38550992	41255960	34771864	42073424
5	dimethylglycine	Amino Acid	Glycine, Serine and Threonine Metabolism	5086	GC/MS	806	1030	57.9	1118-68-9	673	653	C01026	HMDB00092	294530	158989	275015	152012		254911	372362	152016	346394	279137	198931	315850
1037	docosadienoate (22:2n6)	Lipid	Polyunsaturated Fatty Acid (n3 and n6)	32415	LC/MS Neg	100001182	6034	335.296	7370-49-2	5282807	4445934	C16533	HMDB61714	12623154	4678144	8612692	15320024	8822415	8691309	18586974	10522462	10242214	9875372	9305283	9519037
1025	docosahexaenoate (DHA; 22:6n3)	Lipid	Polyunsaturated Fatty Acid (n3 and n6)	44675	LC/MS Neg	100000665	5525	327.233	6217-54-5	445580	393183	C06429	HMDB02183	454769248	368449536	566511296	322534720	743132992	870161856	2025318784	1727161344	1776170240	1733880192	2142943616	1784157440
1024	docosapentaenoate (n3 DPA; 22:5n3)	Lipid	Polyunsaturated Fatty Acid (n3 and n6)	32504	LC/MS Neg	100001181	5571	329.249	2234-74-4	6441454		C16513	HMDB01976	167172944	165761360	169964592	142114768	204720256	215498400	358525920	376055232	341024576	351000576	434481888	394852640
1036	docosapentaenoate (n6 DPA; 22:5n6)	Lipid	Polyunsaturated Fatty Acid (n3 and n6)	37478	LC/MS Neg	100001580	5624.5	329.249	25182-74-5	6441454	4945614	C16513	HMDB01976	38264604	33467824	39422040	25137914	35911808	44487752	181326192	98534912	82795144	98632408	139163376	117117736
1026	docosatrienoate (22:3n3)	Lipid	Polyunsaturated Fatty Acid (n3 and n6)	32417	LC/MS Neg	100001195	5823	333.28	59708-86-0	5312556	4471981	C16534	HMDB02823	18859680	5263470	9016696	20449168	10392674	11354560	60947724	38984648	28679636	29602302	33780908	20520718
1023	eicosapentaenoate (EPA; 20:5n3)	Lipid	Polyunsaturated Fatty Acid (n3 and n6)	18467	LC/MS Neg	2050	5450	301.217	10-2005-9;10417-94-4	446284	393682	C06428	HMDB01999	554828224	433363520	565649728	428490784	811499072	591165952	657649344	903330880	760134912	743743360	926663104	767409536
1009	eicosenoate (20:1n9 or 11)	Lipid	Long Chain Fatty Acid	33587	LC/MS Neg	100001335	5950	309.28		5282768	4445895		HMDB02231	1172499200	314345440	459687392	1303940352	554990016	550448832	913662784	778094848	589092352	630860800	529209664	387621728
2871	equol sulfate	Xenobiotics	Food Component/Plant	40478	LC/MS Neg	100003429	3630	321.044			23936050
2872	ergothioneine	Xenobiotics	Food Component/Plant	37459	LC/MS Pos	100002154	823	230.096	58511-63-0	3032311	2297320	C05570	HMDB03045	333775	5908693	578568	1154087	744926	2800900	640127	732480	703825	945839	3072700	3667330
1013	erucate (22:1n9)	Lipid	Long Chain Fatty Acid	1552	LC/MS Neg	1087	6355.6	337.311	112-86-7	5281116	7924	C08316	HMDB02068	29707352	13274890	19102150	39838016	20842412	17134876	35682032	19472170	23298642	20905188	21447642	17689998
1594	erucoyl sphingomyelin*	Lipid	Sphingolipid Metabolism	48493	LC/MS Polar	100006295	910	829.644			29368329			152203				79317		94533	133249	127193	153730		91137
2874	erythritol	Xenobiotics	Food Component/Plant	20699	GC/MS	100000846	1517.5	217	149-32-6	222285	13835932	C00503	HMDB02994		13316	34726	21167			29094		35585	16685		20698
945	erythronate*	Carbohydrate	Aminosugar Metabolism	42420	LC/MS Polar	100001320	2186	135.03	88759-55-1	2781043	2061231		HMDB00613	45575552	32615054	40891728	38533372	42507036	40050152	53299796	50376120	48668584	59047700	31044754	40940928
1396	ethanolamine	Lipid	Phospholipid Metabolism	1497	GC/MS	420	1304	174.1	141-43-5	700	13835336	C00189	HMDB00149	941810	928681	921608	1002837	837114	1010564	1156683	956482	1145558	1053188	1418101	1711744
277	ethylmalonate	Amino Acid	Leucine, Isoleucine and Valine Metabolism	15765	LC/MS Polar	2054	2785	131.035	601-75-2	11756	11263		HMDB00622	4474559	4703782	3642422	3543127	3377140	3284970	3416379	3845654	3647323	3958584	4454580	4234400
2877	ferulic acid 4-sulfate	Xenobiotics	Food Component/Plant	47114	LC/MS Neg	100005389	1225	273.007	86321-29-1	6305574	4878542		HMDB29200	66950	409626	40696			68482	186253	133971	188317	102368	110973	219712
2525	flavin adenine dinucleotide (FAD)	Cofactors and Vitamins	Riboflavin Metabolism	2134	LC/MS Neg	327	2425	784.15	146-14-5;84366-81-4	643975	559059	C00016	HMDB01248	7210213	9509111	7339448	6638779	7760362	8016698	8819768	11670633	10503844	11941445	11976387	11183662
2526	flavin mononucleotide (FMN)	Cofactors and Vitamins	Riboflavin Metabolism	15797	LC/MS Neg	100000251	2390	455.097	130-40-5	710	690	C00061	HMDB01520	673492	872818	845147	624965	700434	695539	829429	987201	934464	1074531	1064925	1139052
2558	folate	Cofactors and Vitamins	Folate Metabolism	1826	LC/MS Neg	328	1467	440.132	59-30-3	6037	5815	C00504	HMDB00121
62	formiminoglutamate	Amino Acid	Histidine Metabolism	43493	LC/MS Pos	100002500	781	175.071	816-90-0	439233	388370	C00439		576800	1759705	1011586	1921523	1686321	3070093	570593	1364314	1181946	1003985	677270	444448
873	fructose	Carbohydrate	Fructose, Mannose and Galactose Metabolism	48195	LC/MS Polar	878	2022.2	225.062	57-48-7	5984	5764	C00095	HMDB00660	4696992	11770927	13584968	6737969	12068838	15133352	12711216	12019012	10171896	13524928	7574665	14127729
773	fructose-6-phosphate	Carbohydrate	Glycolysis, Gluconeogenesis, and Pyruvate Metabolism	12021	GC/MS	1232	1994.9	315.1	103213-47-4	69507	19969987	C05345	HMDB00124	46454	32878	28062	39009	35589		29396	41152	44008	27739	21349	72146
961	fumarate	Energy	TCA Cycle	1643	GC/MS	330	1382.1	245	100-17-8	444972	10197150	C00122	HMDB00134	305392	275506	225270	171029	237988	380258	339949	243042	287275	320024	243562	271893
897	galactonate	Carbohydrate	Fructose, Mannose and Galactose Metabolism	27719	LC/MS Polar	100001026	3085	195.051	299-28-5	128869	114198	C00880	HMDB00565	14324832	15411364	20009158	14495573	17161868	17023392	26042396	13425391	17726634	20999590	14662358	19995028
890	galactose 1-phosphate	Carbohydrate	Fructose, Mannose and Galactose Metabolism	15706	LC/MS Polar	100000300	4552	259.022	19046-60-7	123912		C00446	HMDB00645	341719	1414490	3467477	269120	236359	265329	270814	299852	269250	322400	454828	788970
43	gamma-aminobutyrate (GABA)	Amino Acid	Glutamate Metabolism	1416	GC/MS	141	1539.7	304.1	56-12-2	119	116	C00334	HMDB00112	34777	27598	34024	43072	57877	48500	62099	47689	51530	56708	29517	60276
394	gamma-glutamylglutamate	Peptide	Gamma-glutamyl Amino Acid	36738	LC/MS Pos	331	1045	277.103	1116-22-9	92865	83831	C05282	HMDB11737	7173381	10279657	7522578	11815245	7221210	8206923	13375135	15421725	12415206	12030638	15405436	14893799
395	gamma-glutamylglutamine	Peptide	Gamma-glutamyl Amino Acid	2730	LC/MS Pos	1140	817.9	276.119	10148-81-9	150914	133013	C05283	HMDB11738	1603843	1912008	1586254	9925210	2997387	1757968	4828255	2157306	3805119	2782247	1494064	2172178
396	gamma-glutamylglycine	Peptide	Gamma-glutamyl Amino Acid	33949	LC/MS Pos	100001294	773	205.082	1948-29-4	165527	145071		HMDB11667	7915348	10166531	10626485	11115687	8939954	8601967	16691857	9315688	10035609	10715435	10984865	13248225
397	gamma-glutamylhistidine	Peptide	Gamma-glutamyl Amino Acid	18245	LC/MS Neg	1235	706	283.105	37460-15-4	7017195	5380197			617922	829606	794716	511359	854551	680148	712979	507851	682580	782975	858282	1123821
398	gamma-glutamylisoleucine*	Peptide	Gamma-glutamyl Amino Acid	34456	LC/MS Pos	100001485	2661	261.144		14253342	21403145		HMDB11170	518039	624925	520302	718632	631864	742025	1033813	751804	930851	864906	495304	888071
399	gamma-glutamylleucine	Peptide	Gamma-glutamyl Amino Acid	18369	LC/MS Pos	1268	2757.2	261.144	2566-39-4	151023	133115		HMDB11171	5781679	8394468	7075655	8920308	6182369	7997246	8252671	6559140	7086223	7666458	5339438	8173923
400	gamma-glutamyllysine	Peptide	Gamma-glutamyl Amino Acid	33934	LC/MS Pos	100001262	760	276.155	17105-15-6	65254;14284565	58747		HMDB03869	1349102	1111373	2375426	1512709	1728928	1697558	3141009	1592858	2314799	2313380	1729834	1431467
402	gamma-glutamylphenylalanine	Peptide	Gamma-glutamyl Amino Acid	33422	LC/MS Pos	100000491	2865	295.129	7432-24-8	111299	99868		HMDB00594	335603	346237	286574	1378362	176045	276148	462083	318268	363596	293702	360828	339109
403	gamma-glutamylthreonine*	Peptide	Gamma-glutamyl Amino Acid	33364	LC/MS Pos	100001314	996.6	249.108	5652-48-2		21403107		HMDB29159	283403	462839	276020	792163	232739	545929	1241080	898873	1176412	964102	339491	508132
405	gamma-glutamyltyrosine	Peptide	Gamma-glutamyl Amino Acid	2734	LC/MS Neg	1102	1240	309.109	7432-23-7	94340	85142		HMDB11741	26113			181723				34353		24348
406	gamma-glutamylvaline	Peptide	Gamma-glutamyl Amino Acid	43829	LC/MS Pos	100001126	2045	247.129	2746-34-1	7015683			HMDB11172	2180231	1939024	2043015	3167078	2275076	3631207	4252962	3464722	3496267	3494064	1934192	3386685
2806	gluconate	Xenobiotics	Food Component/Plant	587	LC/MS Polar	338	2922	195.051	527-07-1	10690	10240	C00257	HMDB00625	10692646	5992288	9631476	15654534	16870484	13869167	11640376	4047752	5120664	4298754	2130430	3136597
918	glucosamine-6-phosphate	Carbohydrate	Aminosugar Metabolism	580	LC/MS Polar	290	4521.5	258.038	3616-42-0	439217	8013767	C00352	HMDB01254	1867909	1505809	2290970	2508788	905059	1154172	948549	854845	791309	750876	1526102	1618385
769	glucose	Carbohydrate	Glycolysis, Gluconeogenesis, and Pyruvate Metabolism	48152	LC/MS Polar	572	2342	225.062	50-99-7	79025	71358	C00031	HMDB00122	916568640	1147887488	1205591424	958721920	1141836672	1165383680	996210304	1078316416	1034772864	1165753600	916188288	1193562368
770	glucose-6-phosphate (G6P)	Carbohydrate	Glycolysis, Gluconeogenesis, and Pyruvate Metabolism	31260	LC/MS Polar	291	4537	259.022	103192-55-8	5958	19952394	C00668	HMDB01401	2363888	1699917	3062254	2601468	1638482	1195022	1020285	1453285	581649	1480758	1878804	2085326
922	glucuronate	Carbohydrate	Aminosugar Metabolism	15443	LC/MS Polar	100000257	3233.3	193.035	207300-70-7	444791	58552	C00191	HMDB00127	17465966	17332780	11569491	14765495	15371533	20363556	18675788	21006044	19288960	19198672	16562137	16775970
38	glutamate	Amino Acid	Glutamate Metabolism	57	LC/MS Pos	561	710	148.06	56-86-0	611	591	C00025	HMDB00148	310829984	483060064	389757504	443112288	429236384	474148608	623127232	706918464	601911616	671133376	515271520	497279840
48	glutamate, gamma-methyl ester	Amino Acid	Glutamate Metabolism	33487	LC/MS Pos	100001103	1068.8	162.076	1499-55-4	68662	66546			1208877	2550100	1429799	1392819	1314193	1193957	1372552	1442219	1393170	1559893	1734537	1762383
39	glutamine	Amino Acid	Glutamate Metabolism	53	LC/MS Pos	563	680	147.076	56-85-9	5961	5746	C00064	HMDB00641	1252936576	1467377536	1714496128	1565720448	1799256704	1578480384	1492100480	1662197504	1514076416	1668297344	1435081728	1502143616
491	glutamine-leucine	Peptide	Dipeptide	42994	LC/MS Pos	100003160	2195	260.16			16568303			509951	295694		832633	540972	219732	878947	333700	931367	811758		261872
82	glutarate (pentanedioate)	Amino Acid	Lysine Metabolism	396	LC/MS Polar	339	2900	131.035	110-94-1	743	3618533	C00489	HMDB00661	8832469	5733550	5688915	5712505	5139186	5023476	6451322	7284916	7698770	8195506	9097707	6982155
83	glutarylcarnitine (C5)	Amino Acid	Lysine Metabolism	44664	LC/MS Pos	100001593	1583.3	276.144	102636-82-8	71464488	21403175		HMDB13130	16045779	30126468	17230982	21277386	19768048	21330208	28628052	29218080	23106410	25849648	33054842	32070686
377	glutathione, oxidized (GSSG)	Amino Acid	Glutathione Metabolism	27727	LC/MS Pos	448	1512	613.159	103239-24-3	65359	58835	C00127	HMDB03337	163495696	226701264	159646848	119830552	167808784	178428032	318317792	288449376	256698464	257123952	260844944	290779264
376	glutathione, reduced (GSH)	Amino Acid	Glutathione Metabolism	2127	LC/MS Pos	496	1270	308.091	70-18-8	124886	111188	C00051	HMDB00125	754010816	1447339008	903258752	831702208	834791872	1028359488	547401408	720273920	456330016	610651776	632267584	675017600
789	glycerate	Carbohydrate	Glycolysis, Gluconeogenesis, and Pyruvate Metabolism	1572	LC/MS Polar	1052	2070.4	105.019	600-19-1	752	732	C00258	HMDB00139	48109884	38488328	47391900	44505356	46436056	49323456	62399544	53402084	66299860	66006028	48456268	49672936
1531	glycerol	Lipid	Glycerolipid Metabolism	15122	LC/MS Neg	1254	758	91.0401	56-81-5	753	733	C00116	HMDB00131	199984656	89488696	79379224	339753472	102573640	81770752	96393968	98002768	99237992	106498176	45094272	58397864
1532	glycerol 3-phosphate (G3P)	Lipid	Glycerolipid Metabolism	15365	GC/MS	100000258	1719.7	357.1	29849-82-9	754	734	C00093	HMDB00126	1610465	2226605	1339111	1604380	1146979	1875028	1355290	918247	749234	849173	1848021	1341051
1399	glycerophosphoethanolamine	Lipid	Phospholipid Metabolism	37455	LC/MS Polar	100001620	3075	214.049	33049-08-0	123874	110410	C01233	HMDB00114	20275648	30218204	25717392	28277244	26722034	24561504	28030062	21935562	17844066	16762741	18673440	22363458
1537	glycerophosphoglycerol	Lipid	Glycerolipid Metabolism	48857	LC/MS Polar	100001619	2430	245.043		439964	388990	C03274		672956352	312886848	1005299264	460530592	782877696	467352224	74985096	144886560	50953684	86676960	71559912	117702296
1401	glycerophosphoinositol*	Lipid	Phospholipid Metabolism	47155	LC/MS Polar	100001621	3850	333.059	16824-65-0					4920264	2161419	3565758	4774285	4803734	4669928	2733825	2404066	2789739	3299202	2757607	2242911
1393	glycerophosphorylcholine (GPC)	Lipid	Phospholipid Metabolism	15990	LC/MS Pos	100000269	709.9	258.11	28319-77-9	71920	571409	C00670	HMDB00086	757309568	1096034048	658387968	855799104	971114560	1137741824	585516672	677475072	451313728	443590624	480932480	530543744
1	glycine	Amino Acid	Glycine, Serine and Threonine Metabolism	58	LC/MS Pos	340	700	263.147	56-40-6	750	730	C00037	HMDB00123	15758082	15050790	16471660	19147114	14252587	14286962	21510682	19738412	18423616	18059672	24745486	23238294
1776	glycocholate	Lipid	Primary Bile Acid Metabolism	18476	LC/MS Neg	342	5163	464.302	475-31-0;863-57-0	10140	9734	C01921	HMDB00138	4344902	4925961	1032366	1837868	1333606	2313574	1534094	3750267	3494663	2449956	1783760	3556729
3423	glycolate (hydroxyacetate)	Xenobiotics	Chemical	15737	GC/MS	203	1119	177	79-14-1	757	737	C00160	HMDB00115	54025	48861	48950	49236	38474	41380	46137	23389	40268	36161	26621	31126
503	glycylisoleucine	Peptide	Dipeptide	36659	LC/MS Pos	100001790	2080	189.123	19461-38-2	88079	19972556		HMDB28844	2722785	1958964	1800600	3017694	3555795	2175107	5387590	2340803	4122153	3048544	1394087	1623586
504	glycylleucine	Peptide	Dipeptide	34398	LC/MS Pos	100001258	2190.9	189.123	869-19-2	92843	83812	C02155	HMDB00759	17656744	14562034	14281234	24663062	30965856	17132520	47283704	17650048	32963350	25501750	12184249	15595650
514	glycylvaline	Peptide	Dipeptide	18357	LC/MS Pos	100000487	1561.6	175.108	1963-21-9	97417	2006926		HMDB28854	3379355	3028376	2762610	4255628	4134288	3021452	9223230	2788060	4953945	3890292	2430096	3158149
358	guanidinoacetate	Amino Acid	Creatine Metabolism	43802	LC/MS Pos	344	711.2	118.061	352-97-6	763	743	C00581	HMDB00128	1984003	9267520	2836387	5280470	2726580	2178742	7123545	4943348	5704208	6339180	7257946	3938180
375	guanidinosuccinate	Amino Acid	Guanidino and Acetamido Metabolism	32446	LC/MS Pos	100001212	742.9	176.067	6133-30-8	97856	88329	C03139	HMDB03157	3881849	8901083	2303577	3906095	3017606	5193884	7936805	9348523	5183241	6021344	18502222	15718269
2420	guanine	Nucleotide	Purine Metabolism, Guanine containing	32352	LC/MS Pos	172	1035	152.057	73-40-5	764	744	C00242	HMDB00132	613689	791967	836825	1250926	642177	712333	1236681	651116	1036304	1072639	634137	644611
2419	guanosine	Nucleotide	Purine Metabolism, Guanine containing	1573	LC/MS Neg	1099	1662	282.084	118-00-3	6802	6544	C00387	HMDB00133	1845207	1596577	2363850	5152821	3396485	1975150	4230616	1916342	3014850	2897941	4485328	3215186
2415	guanosine 3'-monophosphate (3'-GMP)	Nucleotide	Purine Metabolism, Guanine containing	39786	LC/MS Neg	100002704	773.9	362.051	117-68-0	3522	3402			468309			1051922	518059	267000	1701732	542466	1290105	959502		99215
2414	guanosine 5'- monophosphate (5'-GMP)	Nucleotide	Purine Metabolism, Guanine containing	2849	LC/MS Pos	347	1300	364.065	5550-12-09	6804	741	C00144	HMDB01397	1546092	1258116	2092402	4194827	2639097	1419849	3655304	1065161	1060598	1328908	3422800	2060705
2540	gulonic acid*	Cofactors and Vitamins	Ascorbate and Aldarate Metabolism	46957	LC/MS Polar	100001586	2750	195.051	20246-53-1	9794176	7969943			90331896	76411360	70566248	59816248	58740996	70750736	92183416	80267384	89095008	92851264	73294624	100896992
2575	heme	Cofactors and Vitamins	Hemoglobin and Porphyrin Metabolism	41754	LC/MS Pos	100001386	5003	616.176	14875-96-8	26945		C00032	HMDB03178		786834	1064085		396532	816971	1510140	872253	1218456	1429103	5176228	2875948
978	heptanoate (7:0)	Lipid	Medium Chain Fatty Acid	1644	LC/MS Neg	925	3670	129.092	111-14-8	8094	7803	C17714	HMDB00666	686991	537054	328905	443410		492421	632524	386794	443537	528389	810030	420677
1123	hexadecanedioate	Lipid	Fatty Acid, Dicarboxylate	35678	LC/MS Neg	100001614	4615	285.207	505-54-4	10459	10027	C19615	HMDB00672	5396619	6070143	4346927	6759105	3082940	3659187	2342848	3042049	2286000	2253688	2422859	3626364
1194	hexanoylglycine	Lipid	Fatty Acid Metabolism(Acyl Glycine)	35436	LC/MS Neg	100001527	2900	172.098	24003-67-6	99463	89859		HMDB00701	2357569	1849904	1946120	2039761	2075374	1904756	2735178	2318848	1428713	1677629	3141146	3675705
1218	hexenedioylcarnitine*	Lipid	Fatty Acid Metabolism(Acyl Carnitine)	47658	LC/MS Pos	100005973	1711	288.144			28639167			6230551	9443243	8029615	9167080	8956712	7380564	16097024	16988392	17114478	18531994	19312728	17372140
2604	hippurate	Xenobiotics	Benzoate Metabolism	15753	LC/MS Neg	100000014	2106.9	178.051	495-69-2	464	451	C01586	HMDB00714	786330	1440590	614483	483040	339657	2021129	2258497	537828	1782186	1889082	426314	1330357
53	histidine	Amino Acid	Histidine Metabolism	59	LC/MS Neg	355	755.9	154.062	5934-29-2	6274	752	C00135	HMDB00177	50117168	56014888	66668476	52355728	64740732	56319212	54976848	54949840	56062272	60873012	56762340	61076856
2895	homocitrate	Xenobiotics	Food Component/Plant	39601	LC/MS Neg	100002554	578	205.035	320573-06-6	439459	388564	C01251	HMDB03518	681725	1806189	836731	835796	976956	587187	1630404	1311234	1304100	1495828	1677054	1490287
331	homocitrulline	Amino Acid	Urea cycle; Arginine and Proline Metabolism	22138	LC/MS Pos	100000963	821.7	190.119	1190-49-4	65072	58582	C02427	HMDB00679	3303507	4053598	4179948	3094917	2861327	4176735	2143033	2781020	2399736	2077155	4414983	2953114
18	homoserine	Amino Acid	Glycine, Serine and Threonine Metabolism	18351	LC/MS Polar	100000458	2875.8	118.051	672-15-1	12647	12126	C00263	HMDB00719	740080	1034516	700842	116586	343232					970701		952282
2896	homostachydrine*	Xenobiotics	Food Component/Plant	33009	LC/MS Pos	100001550	1211	158.118	1195-94-4	441447	390180	C08283	HMDB33433											296022
1203	hydroxybutyrylcarnitine*	Lipid	Fatty Acid Metabolism(Acyl Carnitine)	43264	LC/MS Pos	100003926	1477	248.149		53481617			HMDB13127	67934640	43735280	50143368	52629084	58775020	37038432	69987280	41940824	64514688	64743072	44774560	44502548
1805	hyocholate	Lipid	Secondary Bile Acid Metabolism	34093	LC/MS Neg	100001279	5046	407.28	547-75-1	92805	21403098	C17649	HMDB00760	268649	86731	98257	33985	38597			78873	39822		169917	178488
1808	hyodeoxycholate	Lipid	Secondary Bile Acid Metabolism	27531	LC/MS Neg	100000777	5097	391.285	83-49-8	5283820	4446908	C15517	HMDB00733	3126099	3708643	1768817	1727690	1382093	1028656	1149242	6384189	3589248	4270297	5968673	6842620
316	hypotaurine	Amino Acid	Methionine, Cysteine, SAM and Taurine Metabolism	590	LC/MS Polar	358	2763.4	108.012	300-84-5	107812	96959	C00519	HMDB00965	697820	496228	485606	491286	378739	623483	169683	373899	214517	255805	448321	206542
2365	hypoxanthine	Nucleotide	Purine Metabolism, (Hypo)Xanthine/Inosine containing	3127	LC/MS Polar	171	1515.8	135.031	68-94-0	790	768	C00262	HMDB00157	228895968	243289680	280906080	220052512	243734336	250613120	170994704	239060368	213711504	227339184	226975632	231267408
64	imidazole lactate	Amino Acid	Histidine Metabolism	15716	LC/MS Pos	100000263	782.7	157.061	14403-45-3	440129	389128	C05568	HMDB02320	936169	458870	623754	807079	631883	1014268	604226	605948	462245	565341	748963	968931
63	imidazole propionate	Amino Acid	Histidine Metabolism	40730	LC/MS Pos	100003434	1020	141.066	1074-59-5	70630	63798		HMDB02271	2195015	5873880	476203	1492099	1145025	7542256	1271875	4807569	985159	989488	2667869	3255987
233	indole-3-carboxylic acid	Amino Acid	Tryptophan Metabolism	38116	LC/MS Neg	100002185	1708.8	160.04	771-50-6	69867		C19837	HMDB03320	39757	55379	63412	47281	53890	50775	85301	43443	101776	119829	81382	109198
198	indoleacetate	Amino Acid	Tryptophan Metabolism	27513	LC/MS Neg	100001034	2200	174.056	6505-45-9	802	780	C00954	HMDB00197	26952		61460			28830		28450	25942	28890		26474
197	indolelactate	Amino Acid	Tryptophan Metabolism	18349	LC/MS Neg	100000463	2286	204.067	832-97-3	92904	83867	C02043	HMDB00671			68485
2900	indolin-2-one	Xenobiotics	Food Component/Plant	43374	LC/MS Pos	100004318	3386	134.06	59-48-3	321710	284794	C12312		394275	381994	276156	546796	393422	460068	695884	200735	137834		488841	504026
2364	inosine	Nucleotide	Purine Metabolism, (Hypo)Xanthine/Inosine containing	1123	LC/MS Pos	361	1679.3	269.088	58-63-9	6021	21241953	C00294	HMDB00195	560560576	604887808	474832864	636051584	605375616	568452608	574271296	551595712	620761856	640281408	663704832	597676736
2363	inosine 5'-monophosphate (IMP)	Nucleotide	Purine Metabolism, (Hypo)Xanthine/Inosine containing	2133	LC/MS Polar	362	4267.7	347.04	4691-65-0	8582	5482599	C00130	HMDB00175	103435		105718	1075505	428239	85122	768919			82547	556036	174377
1371	inositol 1-phosphate (I1P)	Lipid	Inositol Metabolism	1481	GC/MS	370	2057.8	318.1	573-35-3;106032-59-1	440194	17215924	C04006	HMDB00213	239418	258226	336311	231342	158967	213371	246396	258153	232017	229391	279616	238304
776	Isobar: fructose 1,6-diphosphate, glucose 1,6-diphosphate, myo-inositol 1,4 or 1,3-diphosphate	Carbohydrate	Glycolysis, Gluconeogenesis, and Pyruvate Metabolism	46896	LC/MS Neg	100002180	551	338.989						4465739	20878870	3549907	15084845	7701462	5670978	6555621	5867658	6388969	22706700	46402632	44086572
282	isobutyrylcarnitine	Amino Acid	Leucine, Isoleucine and Valine Metabolism	33441	LC/MS Pos	100001055	1955.1	232.154	25518-49-4	168379			HMDB00736	3300321	1599598	4190755	2021770	1290462	1679940	1965127	2229614	2373638	2279449	1628401	2700482
283	isobutyrylglycine	Amino Acid	Leucine, Isoleucine and Valine Metabolism	35437	LC/MS Pos	100001590	2009	146.081	15926-18-8	10855600	9030891		HMDB00730	7545640	7102112	5069940	6873625	6761902	6748279	10868722	8495131	6321272	7364338	11196395	12853129
956	isocitrate	Energy	TCA Cycle	12110	LC/MS Polar	1206	4156.8	191.02	20226-99-7	1198	1161	C00311	HMDB00193	584722	560199	634507	252728	575596	856199	394130	649459	502947	505721	905540	591987
266	isoleucine	Amino Acid	Leucine, Isoleucine and Valine Metabolism	1125	LC/MS Pos	376	1599	132.102	73-32-5	6306	769	C00407	HMDB00172	1023670080	851335680	1040336256	1019553280	1134686848	995058176	1286197248	999167296	1023802368	961126336	708719296	840768640
538	isoleucylglycine	Peptide	Dipeptide	40008	LC/MS Pos	100003169	1740	189.123	868-28-0	342532	303621			6772522	4872233	3617423	8965678	15297485	6050548	22974688	8378977	17163628	12085459	4206625	6269612
245	isovalerylcarnitine	Amino Acid	Leucine, Isoleucine and Valine Metabolism	34407	LC/MS Pos	100001393	2504.9	246.17	31023-24-2	6426851	4932271		HMDB00688	1222844	681304	1374587	708850			784331	701709	548235	637745	659596	1009339
244	isovalerylglycine	Amino Acid	Leucine, Isoleucine and Valine Metabolism	35107	LC/MS Neg	100001452	1950	158.082	16284-60-9	546304	475516		HMDB00678	317458	373284	274784	378046	237535	334480	548382	571509	367290	398670	570523	822641
966	itaconate (methylenesuccinate)	Energy	TCA Cycle	18373	LC/MS Polar	100000455	2969	129.019	97-65-4	811	789	C00490	HMDB02092	12469073	7875560	29055184	17189740	14615280	12872376	57756932	14190278	29963320	30641232	16105491	13828582
204	kynurenate	Amino Acid	Tryptophan Metabolism	1417	LC/MS Neg	98	2224	188.035	492-27-3	3845	3712	C01717	HMDB00715	116192	220162	103910	71637	80072	163853	79312	177323	137052	111560	150005	113598
203	kynurenine	Amino Acid	Tryptophan Metabolism	15140	LC/MS Pos	100000265	1902.1	209.092	2922-83-0	161166	141580	C00328	HMDB00684	1434888	1157371	674716	1133965	881544	1411272	1135687	1553380	1050047	1150218	2030088	1364643
786	lactate	Carbohydrate	Glycolysis, Gluconeogenesis, and Pyruvate Metabolism	527	GC/MS	482	1102.8	116.9	79-33-4	612	592	C00186	HMDB00190	43265260	26928244	28965866	30508610	27211474	29549896	32557602	22148334	24291444	23732508	23100478	29882082
984	laurate (12:0)	Lipid	Medium Chain Fatty Acid	1645	LC/MS Neg	181	5300	199.17	143-07-7	3893	3756	C02679	HMDB00638	144286672	59896292	43003308	195475424	61784120	79018304	55429404	48987104	54157908	52119384	41022472	59245792
237	leucine	Amino Acid	Leucine, Isoleucine and Valine Metabolism	60	LC/MS Pos	397	1680.2	132.102	61-90-5	6106	5880	C00123	HMDB00687	3186135808	2601992192	3110158336	2990406144	3519449600	3026062848	3984896256	2790916608	3126555648	2889261056	2508518656	2652876800
718	leucylglutamine*	Peptide	Dipeptide	48189	LC/MS Pos	100003183	1578	260.161		4305457	3511125			463875	538906	165882	1200389	1134373	368061	1184754	584777	1262170	1263574	468526	603975
556	leucylglycine	Peptide	Dipeptide	40045	LC/MS Pos	100003185	1805	189.123	686-50-0	79070	71402			1009872	1019627	247971	2491649	2392868	841415	4270137	1718411	4104987	3364335	953325	1635789
1029	linoleate (18:2n6)	Lipid	Polyunsaturated Fatty Acid (n3 and n6)	1105	LC/MS Neg	180	5535	279.233	60-33-3	5280450	4444105	C01595	HMDB00673	20634073088	15094084608	17033924608	20969699328	17612300288	15621192704	15041513472	15271378944	15299281920	15424758784	12743108608	13196476416
1031	linolenate [alpha or gamma; (18:3n3 or 6)]	Lipid	Polyunsaturated Fatty Acid (n3 and n6)	34035	LC/MS Neg	100001337	5450	277.217		5280934	4444437	C06426	HMDB03073	6143143936	3791192832	4860433408	5946733056	5367170560	4311827968	2773023232	3314184448	3156091904	3158533632	2549342720	3069528320
73	lysine	Amino Acid	Lysine Metabolism	1301	LC/MS Pos	407	613.8	147.113	56-87-1	5962	5747	C00047	HMDB00182	329915104	266763232	338913216	329914432	321643040	281652736	323391104	307222656	294456288	294865728	257812496	274915904
575	lysylleucine	Peptide	Dipeptide	40020	LC/MS Pos	100003196	1561	260.197	7369-79-1	4682588	3870665			1268779	592518	706525	1376258	1302398	643447	1605999	609731	1507949	1221538	418672	384904
962	malate	Energy	TCA Cycle	1303	LC/MS Polar	409	3343.1	133.014	6915-15-7	525	510	C00149	HMDB00156	3076160256	2650012672	2560355840	2371384320	2253844224	3191753984	2729416448	2704623104	2836462336	2918989312	2444866304	2448346368
1172	malonate (propanedioate)	Lipid	Fatty Acid Synthesis	15872	LC/MS Neg	818	612	103.004	141-82-2;26522-22-85-0	867	844	C00383	HMDB00691	1209890	1264409	998548	1026743	1155553	720194	1279070	1336073	1682333	1378695	1089240	1181465
1171	malonylcarnitine	Lipid	Fatty Acid Synthesis	37059	LC/MS Pos	100001526	965	248.113	853728-01-5	22833583	21403153		HMDB02095	841414	1434739	1095081	1167512	1121808	1017573	1395950	2202287	1671539	1383027	2107896	1616616
829	maltohexaose	Carbohydrate	Glycogen Metabolism	35170	LC/MS Polar	100001448	5860	989.32	34620-77-4	439606	4450599	C01936	HMDB12253	495346	161703	122602	596434	175105	85716	415416	164619	119386	227289		173296
831	maltopentaose	Carbohydrate	Glycogen Metabolism	35163	LC/MS Neg	100001447	1080.9	827.267	34620-76-3	13489094	2941513	C06218	HMDB12254	1771463	40324360	12793120	2044304	17253516	27258912	71996104	6444709	26367494	47428024	2145301	42682636
837	maltose	Carbohydrate	Glycogen Metabolism	15586	LC/MS Polar	913	3329.4	387.114	6363-53-7	10991489	388469	C00208	HMDB00163	330268576	192705312	197098400	350708768	192612464	241890912	179709760	237434192	171036880	153587488	159944208	163338912
832	maltotetraose	Carbohydrate	Glycogen Metabolism	15910	LC/MS Polar	100000275	5000	711.22	34612-38-9	446495	393830	C02052	HMDB01296	625553	38851020	29010582	236532	26851530	44180012	50981424	28315394	30756228	35648752	11562196	44032184
834	maltotriose	Carbohydrate	Glycogen Metabolism	15877	GC/MS	100000276	2419	204	1109-28-0	439586	388669	C01835	HMDB01262	16924156	49321800	32446002	14776253	28633920	63533056	64041836	38371984	35117940	35499520	37739420	58310000
879	mannose	Carbohydrate	Fructose, Mannose and Galactose Metabolism	48153	LC/MS Polar	803	2200	225.062	3458-28-4	18950	141983	C00159	HMDB00169	15313234	32659454	40461824	16575621	19463696	23392702	26757904	25618248	21350412	26306112	29926576	37708520
993	margarate (17:0)	Lipid	Long Chain Fatty Acid	1121	LC/MS Neg	891	5731	269.249	506-12-7	10465	10033		HMDB02259	440759552	283029280	307156512	487037984	415227104	380286432	577194048	523091392	581084544	572088384	409797824	374860160
1040	mead acid (20:3n9)	Lipid	Polyunsaturated Fatty Acid (n3 and n6)	35174	LC/MS Neg	100001472	5650	305.249	20590-32-3	5312531	4471956		HMDB10378	17855092	9201805	8174370	7404199	14976957	15772827	65448868	49899432	50406992	70751048	47746008	29924734
290	methionine	Amino Acid	Methionine, Cysteine, SAM and Taurine Metabolism	1302	LC/MS Pos	415	1250	150.058	63-68-3	6137	5907	C00073	HMDB00696	395657888	360624000	429134144	418830528	471148416	401753696	614060928	433567616	461506912	426664096	325671296	374765376
295	methionine sulfoxide	Amino Acid	Methionine, Cysteine, SAM and Taurine Metabolism	18374	LC/MS Pos	100000039	741.1	166.053	3226-65-1	158980	139840	C02989	HMDB02005	4891549	3943460	4049100	3712706	4816304	3726441	8653691	6263359	7871745	6866771	5419292	6080407
3001	methyl glucopyranoside (alpha + beta)	Xenobiotics	Food Component/Plant	46144	LC/MS Pos	100005864	1090	212.113						2250626	1941182	905247	2153222	1229066	1281145	1871775	1832561	2273744	1189216	1049848	1119451
2497	methylphosphate	Nucleotide	Purine and Pyrimidine Metabolism	37070	LC/MS Polar	100001805	3760.1	110.985	7023-27-0	13130	12578		HMDB61711	1287888	1636810	1380807	1292778	1103712	1076491	853800	568420	1230696	63412	1005685	812365
258	methylsuccinate	Amino Acid	Leucine, Isoleucine and Valine Metabolism	15745	LC/MS Polar	2051	2800	131.035	498-21-5	10349	9922		HMDB01844	2464363	2651572	4292941	2629662	2357612	2463720	25395472	7344386	10057771	10035598	5677445	6643901
1363	myo-inositol	Lipid	Inositol Metabolism	19934	GC/MS	363	1924.9	217	87-89-8	892	10239179	C00137	HMDB00211	1167508	1243938	1202983	1272958	1222783	1519666	1742508	1273894	1835005	1825073	1351353	2056305
987	myristate (14:0)	Lipid	Long Chain Fatty Acid	1365	LC/MS Neg	519	5440	227.202	544-63-8	11005	10539	C06424	HMDB00806	1849137664	924796416	829836416	2196754176	1111839744	1319098880	910251776	1163241728	903487680	880445952	775936832	854736832
988	myristoleate (14:1n5)	Lipid	Long Chain Fatty Acid	32418	LC/MS Neg	100001198	5346.9	225.186	544-64-9	5281119	4444564	C08322	HMDB02000	451908576	179797904	151562912	570230400	219810592	214568240	72286560	89691504	81822096	82355696	75147800	89409824
76	N-6-trimethyllysine	Amino Acid	Lysine Metabolism	1498	LC/MS Pos	189	690	189.16	23284-33-5	440120	140379	C03793	HMDB01325	7762306	6080611	10354810	8727207	8708926	7749240	7745079	6849730	8280138	7481229	7353376	5681537
58	N-acetyl-1-methylhistidine*	Amino Acid	Histidine Metabolism	43255	LC/MS Pos	100004299	987	212.103						366399	498582	361022	487773		433629	375100	316561	394060	308828	636078	514697
57	N-acetyl-3-methylhistidine*	Amino Acid	Histidine Metabolism	43256	LC/MS Pos	100002204	917	212.103	37841-04-6	193270	19993498			1238675	636871	608635	1364265	687908	867866	1058116	806263	789854	918161	979588	1008113
927	N-acetyl-glucosamine 1-phosphate	Carbohydrate	Aminosugar Metabolism	15741	LC/MS Polar	1212	4052	300.049	31281-59-1	440364	389323	C04256	HMDB01367	453616	643604	520430	316016	437781	446771	417417	380668	500351	431483	728870	436879
26	N-acetylalanine	Amino Acid	Alanine and Aspartate Metabolism	1585	LC/MS Polar	1110	1564.8	130.051	97-69-8	88064	79449	C02847	HMDB00766	11223750	8831575	12210621	11772117	11204450	8573934	17689702	10791595	13409175	13986669	10537184	13230644
31	N-acetylasparagine	Amino Acid	Alanine and Aspartate Metabolism	33942	LC/MS Pos	100001257	961.6	175.071	4033-40-3	99715	90090		HMDB06028	851821	932732	1342423	1150906	1346559	1401808	2708973	2364498	2318286	2382608	1396123	2396784
32	N-acetylaspartate (NAA)	Amino Acid	Alanine and Aspartate Metabolism	22185	LC/MS Polar	100000787	3143	174.041	997-55-7;997-55-7	65065	58576	C01042	HMDB00812	2873454	2674269	7181720	5061230	2878235	4543769	14123733	4840795	9798570	5408047	5296461	4656865
351	N-acetylcitrulline	Amino Acid	Urea cycle; Arginine and Proline Metabolism	48434	LC/MS Neg	100001577	940	216.099	33965-42-3	656979	571213	C15532	HMDB00856	100373			169266			56629		89764	66431	152768	80211
926	N-acetylglucosamine 6-phosphate	Carbohydrate	Aminosugar Metabolism	15107	LC/MS Polar	1213	4114	300.049	102029-88-9	439219	8216065	C00357	HMDB02817	1021938	1280810	1515303	757420	732255	833502	828687	961381	815890	747273	1432422	1153898
40	N-acetylglutamate	Amino Acid	Glutamate Metabolism	15720	LC/MS Pos	100000282	1492	190.071	5817-08-03	70914	1266066	C00624	HMDB01138	9843473	10470151	6078760	6125881	4083720	6430171	6788071	8503440	5779598	8111163	11560012	12379991
41	N-acetylglutamine	Amino Acid	Glutamate Metabolism	33943	LC/MS Pos	100001253	1193	189.087	2490-97-3	182230	158492	C02716	HMDB06029	4527876	3540723	4020967	5765367	6107429	5714824	7307785	5547494	7065435	8128254	4564724	7298205
2	N-acetylglycine	Amino Acid	Glycine, Serine and Threonine Metabolism	27710	LC/MS Polar	100001006	1780	116.035	543-24-8	10972	10507		HMDB00532	1331548	1296617	1245960	1797006	1663724	1201410	2990264	2159435	2271631	2240963	3224701	3641779
54	N-acetylhistidine	Amino Acid	Histidine Metabolism	33946	LC/MS Pos	100001293	848	198.087	39145-52-3	75619	68142	C02997	HMDB32055	7239380	3795395	4881887	9506703	7612258	9417261	10047506	10160855	9683908	6595426	6239793	6591579
268	N-acetylisoleucine	Amino Acid	Leucine, Isoleucine and Valine Metabolism	33967	LC/MS Neg	100001276	2325	172.098	3077-46-1	2802421	2081100			220820	113744	157098	121969	66399	154692				220059	163355	106590
238	N-acetylleucine	Amino Acid	Leucine, Isoleucine and Valine Metabolism	1587	LC/MS Neg	1082	2400	172.098	1188-21-2	70912	64075	C02710	HMDB11756	331193	237228	200676	273573	289245	327355	304926	158608	276348	379650	299492	333671
291	N-acetylmethionine	Amino Acid	Methionine, Cysteine, SAM and Taurine Metabolism	1589	LC/MS Neg	1083	1787	190.054	65-82-7	448580	395338	C02712	HMDB11745	4195647	4597960	4458467	4182320	4543719	3927237	5955466	4325682	5711651	7220662	5071548	6912080
933	N-acetylneuraminate	Carbohydrate	Aminosugar Metabolism	32377	LC/MS Polar	1162	3072.6	308.099	131-48-6	439197	10292217	C00270	HMDB00230	798619	707865	927328	805203	699710	777897	1107362	918442	1044669	1087255	953670	1044820
99	N-acetylphenylalanine	Amino Acid	Phenylalanine and Tyrosine Metabolism	33950	LC/MS Neg	100001256	2597	206.082	2018-61-3	74839	67404	C03519	HMDB00512	404247	252833	239245	390697	310798	338100	536763	170501	417300	411862	283424	404060
10	N-acetylserine	Amino Acid	Glycine, Serine and Threonine Metabolism	37076	LC/MS Pos	100001851	1021	148.06	97-14-3	65249	58744		HMDB02931	1258958	1916479	1717784	1174174	1169965	1228905	2158257	1367545	1781207	1589143	1981666	1758327
318	N-acetyltaurine	Amino Acid	Methionine, Cysteine, SAM and Taurine Metabolism	48187	LC/MS Neg	100005466	800	166.018		159864	140553			4413111	3628697	3435991	6279171	7451064	5113645	4127509	4950488	8466634	9381537	4505755	5946600
15	N-acetylthreonine	Amino Acid	Glycine, Serine and Threonine Metabolism	33939	LC/MS Neg	100001274	821.6	160.062	17093-74-2	152204	3841173	C01118		2727656	2596781	2637258	3019757	3035293	2784852	2888233	3238865	3839149	4078724	3795067	3655064
112	N-acetyltyrosine	Amino Acid	Phenylalanine and Tyrosine Metabolism	32390	LC/MS Neg	100001104	1680	222.077	537-55-3	68310	61606		HMDB00866	62014	43853	25500	47339	41862	53690	60975	27186	51897	35846	24942	40587
279	N-acetylvaline	Amino Acid	Leucine, Isoleucine and Valine Metabolism	1591	LC/MS Neg	1084	1704	158.082	96-81-1	66789	60154		HMDB11757	121295	162827	241298	170708	180617	136031	301013	214526	150618	186591	132008	210976
339	N-delta-acetylornithine	Amino Acid	Urea cycle; Arginine and Proline Metabolism	43249	LC/MS Pos	100004523	887	175.108		9920500	8096135			2264653	3043901	2518594	2349283	2806476	2287199	1328615	1735452	1578322	1586889	1567221	1955992
292	N-formylmethionine	Amino Acid	Methionine, Cysteine, SAM and Taurine Metabolism	2829	LC/MS Neg	194	1543.8	176.039	4289-98-9	439750	388809	C03145	HMDB01015	305139	173419	244616	279025	328900	235976	397568	271703	409498	332178	245793	304113
188	N-formylphenylalanine	Amino Acid	Phenylalanine and Tyrosine Metabolism	48433	LC/MS Neg	100006056	2336	192.067	13200-85-6	759256	663938			207020	157271	108469	126457	64408		151191	189837		195066		142690
2928	N-glycolylneuraminate	Xenobiotics	Food Component/Plant	37123	LC/MS Polar	100001491	3327.5	324.094	1113-83-3	123802	3794850	C03410	HMDB00833	3589862	2975925	5602663	3321684	3105088	2363511	3827709	3512033	4440068	5059659	4175035	4323170
1361	N-linolenoyltaurine *	Lipid	Endocannabinoid	46224	LC/MS Neg	100005815	5412	384.221						1044895	728816		995052	1132049	2060536		943359	419848	1069574	1306412	1804928
3460	N-methylpipecolate	Xenobiotics	Chemical	47101	LC/MS Pos	100005383	1129	144.102	41447-17-0	11862129;11286529	9461516			1133203	604001	775191	1239424	1133699	789516	391122	1021557	653220	1171818	970990	1385591
1196	N-octanoylglycine	Lipid	Fatty Acid Metabolism(Acyl Glycine)	43502	LC/MS Neg	100003940	4335.4	200.129	14246-53-8	84290	76040		HMDB00832	705987	492015	638453	651197	560420	385314	702572	468249	263172	414631	770315	797786
1358	N-oleoyltaurine	Lipid	Endocannabinoid	39732	LC/MS Neg	100003119	5610	388.253	52514-04-2	6437033	4941625			14904195	3210035	5955661	7552574	6423287	5200240	5079492	14141801	14487946	15456221	11697712	8666733
1586	N-palmitoyl-sphingosine	Lipid	Sphingolipid Metabolism	48278	LC/MS Polar	1518	703	582.51	24696-26-2	5283564	4446677		HMDB04949	8711782	4487842	8180770	8873293	8080477	6496267	9414064	7951242	8097487	8825316	6446419	7105271
1360	N-palmitoyltaurine	Lipid	Endocannabinoid	39835	LC/MS Neg	100003239	5560	362.237	83982-06-3		14435932			4479293								3874590	2628920	2590140
1359	N-stearoyltaurine	Lipid	Endocannabinoid	39730	LC/MS Neg	100003240	5782	390.268	63155-80-6	168274	147194					482578			164064	276732	386401	628821		560496	608139
2521	N1-Methyl-2-pyridone-5-carboxamide	Cofactors and Vitamins	Nicotinate and Nicotinamide Metabolism	40469	LC/MS Pos	100001468	1688	153.066	701-44-0	69698	62899	C05842	HMDB04193	5732189	3180671	6129338	5501789	5854146	5738324	6511861	7399361	7174694	8331639	9327199	7886994
2392	N1-methyladenosine	Nucleotide	Purine Metabolism, Adenine containing	15650	LC/MS Pos	1242	1399	282.12	15763-06-1	27476	4573813	C02494	HMDB03331	1844389	923614	1673403	1373011	2094790	1413931	914780	1487244	1197335	1374331	969126	1620083
2426	N1-methylguanosine	Nucleotide	Purine Metabolism, Guanine containing	31609	LC/MS Pos	100001122	1869	298.115	2140-65-0	96373	86996		HMDB01563	710974	513783	639349	861617	750746	662241	1049376	651443	847008	722226	493108	624062
74	N2-acetyllysine	Amino Acid	Lysine Metabolism	36751	LC/MS Pos	100001721	836	189.123	1946-82-3	92907	83869	C12989	HMDB00446	3086643	2008230	3116245	3646454	3519841	3577914	3002876	3030112	2430158	2600989	3178530	2805053
2427	N2-methylguanosine	Nucleotide	Purine Metabolism, Guanine containing	35133	LC/MS Neg	100001467	1988	296.1	2140-77-4	3035422	2299669		HMDB05862	32044					48792	43672	40099				38747
75	N6-acetyllysine	Amino Acid	Lysine Metabolism	36752	LC/MS Pos	100001734	1140	189.123	692-04-6	92832	83801	C02727	HMDB00206	4483416	3447125	4475370	4552095	4001444	4221676	4885434	3600662	3641365	4004780	3144920	4170612
2402	N6-carbamoylthreonyladenosine	Nucleotide	Purine Metabolism, Adenine containing	35157	LC/MS Pos	100001415	2673	413.142	24719-82-2	161466	141829		HMDB41623		156182										129906
2393	N6-methyladenosine	Nucleotide	Purine Metabolism, Adenine containing	37114	LC/MS Pos	213	1988	282.12	1867-73-8	102175	92307		HMDB04044	170787	159021	74853	210695	231509				396223	160859
2411	N6-succinyladenosine	Nucleotide	Purine Metabolism, Adenine containing	48130	LC/MS Pos	100001664	2222	384.115	4542-23-8				HMDB00912	8348275	3564898	7074649	8678432	9561745	6592650	20052500	6855188	12320256	8875252	3275558	6286689
2926	naringenin	Xenobiotics	Food Component/Plant	44663	LC/MS Neg	100000920	3437.3	271.061	67604-48-2	932	907	C00509	HMDB02670
1590	nervonoyl sphingomyelin*	Lipid	Sphingolipid Metabolism	47153	LC/MS Polar	100005986	850	857.675	94359-13-4		24846874			1701887	1218340	1544977	1835141	1599003	1479155	1832286	1785829	1565448	1728798	1504063	1665864
2502	nicotinamide	Cofactors and Vitamins	Nicotinate and Nicotinamide Metabolism	594	LC/MS Pos	432	1271.1	123.055	98-92-0	936	911	C00153	HMDB01406	1696062592	2002817152	1698378112	1828666368	1808986752	1795388672	1672092416	2039581056	1838592768	1905534848	1916920064	1796669184
2506	nicotinamide adenine dinucleotide (NAD+)	Cofactors and Vitamins	Nicotinate and Nicotinamide Metabolism	5278	LC/MS Neg	1310	1434	662.102	53-84-9	5893	5681	C00003	HMDB00902	1672312	2228873	1902994	1943924	1971068	1556181	1623768	2571538	1783597	2358698	2687086	2231363
2507	nicotinamide adenine dinucleotide reduced (NADH)	Cofactors and Vitamins	Nicotinate and Nicotinamide Metabolism	31475	LC/MS Neg	428	1540	664.117	58-68-4;606-68-8	439153	388299	C00004	HMDB01487	67082	212857	110719	100447	125241	134760	73871	112370	96826	93279	192487	199653
2505	nicotinamide riboside	Cofactors and Vitamins	Nicotinate and Nicotinamide Metabolism	33013	LC/MS Pos	100001310	930	255.098	1341-23-7	439924		C03150	HMDB00855	580491	297873	543998	772612	479373	190079	1238142	406862	1373661	1935397	682891	185169
2499	nicotinate	Cofactors and Vitamins	Nicotinate and Nicotinamide Metabolism	1504	LC/MS Pos	567	1238	124.039	59-67-6	938	913	C00253	HMDB01488	772362	964954	663456	661907	615213	525067	1406714	1303852	1398601	1152257	1216682	974569
1003	nonadecanoate (19:0)	Lipid	Long Chain Fatty Acid	1356	LC/MS Neg	892	6068	297.28	646-30-0	12591	12071	C16535	HMDB00772	33796044	19309100	28641436	39243700	42563724	36514412	34521348	21774630	28425142	27167720	20815232	19863472
3357	O-sulfo-L-tyrosine	Xenobiotics	Chemical	45413	LC/MS Neg	100005384	990	260.023		514186	448617			250988	153110	142917	240778	147541	155266	137452	112974	192230	166687	199696	105682
997	oleate (18:1n9)	Lipid	Long Chain Fatty Acid	1359	GC/MS	442	1984.4	339.2	112-80-1	445639	393217	C00712	HMDB00207	18870970	5408353	5618222	40625840	6292992	7266029	6166287	5635666	5115258	5527922	3150427	3375908
1348	oleic ethanolamide	Lipid	Endocannabinoid	38102	LC/MS Neg	1137	6900	324.291	11-58-0;111-58-0	5283454	4446574		HMDB02088	4164075	3761618	5338984	2199701	6195463	4525015	4238642	5500981	4824407	6467067	6466952	4080602
1560	oleoyl-linoleoyl-glycerol	Lipid	Monoacylglycerol	48424	LC/MS Polar	100006252	690	663.521						52575992	13573063	20590964	84946504	21415900	18913192	10511789	11561713	13460968	11537579	8316296	8039502
1519	oleoyl-linoleoyl-glycerophosphocholine (1)*	Lipid	Phosphatidylcholine (PC)	48270	LC/MS Polar	100006165	777	828.576						15919388	12039038	14150004	16038093	15437088	15041818	6803385	8534009	7579359	7438096	7204148	6806387
1520	oleoyl-linoleoyl-glycerophosphocholine (2)*	Lipid	Phosphatidylcholine (PC)	48390	LC/MS Polar	100006166	860	828.576						8383728	7716772	7465811	8834794	8660958	8291998	3024735	4212767	4020780	4241967	4321937	3131611
1527	oleoyl-linoleoyl-glycerophosphoinositol (1)*	Lipid	Phosphatidylinositol (PI)	48303	LC/MS Polar	100006140	902	859.534						2197178	1706633	1733205	2337962	2293150	2733626	953663	962550	1123389	1089758	1053083	733038
385	ophthalmate	Amino Acid	Glutathione Metabolism	34592	LC/MS Pos	100001311	1462	290.135	495-27-2	7018721	7993181		HMDB05765	69681240	21457090	40228716	40177660	39172572	80219776	102292864	75795792	138418992	135566448	25405044	57191736
326	ornithine	Amino Acid	Urea cycle; Arginine and Proline Metabolism	1493	GC/MS	444	1763.8	142	3184-13-2	6262	6026	C00077	HMDB03374	2282086	1326333	1123615	1572447	1109743	1428618	1779265	1183835	1122733	1272214	1167793	1324020
2439	orotate	Nucleotide	Pyrimidine Metabolism, Orotate containing	1505	LC/MS Polar	445	1638.1	155.01	50887-69-9	967	942	C00295	HMDB00226	3696809	3624251	1812998	2906023	2643951	3713710	6665145	3564911	2967678	2880746	2795833	4251764
2441	orotidine	Nucleotide	Pyrimidine Metabolism, Orotate containing	35172	LC/MS Polar	100001416	2250	287.052	314-50-1	92751	83729	C01103	HMDB00788	588685	398266	686846	599727	552697	594929	711079	466912	614419	577507	364352	585319
2539	oxalate (ethanedioate)	Cofactors and Vitamins	Ascorbate and Aldarate Metabolism	20694	LC/MS Polar	100000841	3803	88.988	144-62-7	971	946	C00209	HMDB02329	16356676	17353844	14012244	12277090	12675918	17593800	12256085	21757960	27666680	25167144	17147740	20006448
963	oxaloacetate	Energy	TCA Cycle	47173	LC/MS Neg	447	575	130.999	328-42-7	970	945	C00036	HMDB00223		215738	253886						591745	402457
128	p-cresol sulfate	Amino Acid	Phenylalanine and Tyrosine Metabolism	36103	LC/MS Neg	100001315	2890	187.007	3233-57-7	4615423	3806480	C01468	HMDB11635	3886434	2563992	4535252	2774592	2851276	7649058	3533320	3092225	3267704	2698361	3638809	3870064
186	p-cresol-glucuronide*	Amino Acid	Phenylalanine and Tyrosine Metabolism	48841	LC/MS Neg	100006191	2420	283.082	17680-99-8	154035	135751		HMDB11686	724993	736573	867336	648239	688591	1377955	1647342	1245691	915028	943949	1109302	1448613
990	palmitate (16:0)	Lipid	Long Chain Fatty Acid	1336	LC/MS Neg	424	5618	255.233	57-10-3	985	960	C00249	HMDB00220	13884110848	11768938496	12837186560	14842801152	13518822400	11639244800	13578002432	14415814656	14145217536	14012951552	12765948928	13036080128
991	palmitoleate (16:1n7)	Lipid	Long Chain Fatty Acid	33447	LC/MS Neg	452	5475	253.217	373-49-9	445638	393216	C08362	HMDB03229	12874836992	7118032384	8358203392	12336207872	9892418560	8651003904	4457689088	6644141568	5188660736	5259466240	4986525184	4323298816
1351	palmitoyl ethanolamide	Lipid	Endocannabinoid	38165	LC/MS Neg	1489	6760	298.275	544-31-0	4671	4509	C16512	HMDB02100	12522115	11833177	17767620	9706245	17716282	15031936	20054390	25629604	25947994	26181594	24392274	15050917
1572	palmitoyl sphingomyelin	Lipid	Sphingolipid Metabolism	37506	LC/MS Polar	100002107	870	747.566	6254-89-3	9939941	8115562			4072064	3890145	4143906	4460751	3591678	3352460	5515534	4611736	6202166	6121169	4992280	4535452
1512	palmitoyl-arachidonoyl-glycerophosphocholine (1)*	Lipid	Phosphatidylcholine (PC)	48383	LC/MS Polar	100006132	870	826.56						9540557	9990337	12222864	12567181	11795237	10174940	8583322	11151611	11512708	11785203	12451989	9381868
1513	palmitoyl-arachidonoyl-glycerophosphocholine (2)*	Lipid	Phosphatidylcholine (PC)	48392	LC/MS Polar	100006157	790	826.56						23108998	19027932	28095786	27630122	25354050	22556564	21498702	26866890	24880198	24925246	24063946	23536114
1514	palmitoyl-linoleoyl-glycerophosphocholine (1)*	Lipid	Phosphatidylcholine (PC)	48385	LC/MS Polar	100006133	870	802.56						21729666	27185222	25458164	25084552	24751136	19903668	13267041	16138808	17650688	17875856	18566614	17271956
1515	palmitoyl-linoleoyl-glycerophosphocholine (2)*	Lipid	Phosphatidylcholine (PC)	48269	LC/MS Polar	100006134	783	802.56						27773264	29921188	32795630	31529432	30720092	25818596	18265932	19958304	20847012	20912712	20117296	22369448
1528	palmitoyl-linoleoyl-glycerophosphoinositol (1)*	Lipid	Phosphatidylinositol (PI)	48304	LC/MS Polar	100006138	910	833.518						933549	1126968	902928	1194043	1049871	1233403	680408	748385	928040	950025	1086341	737999
1516	palmitoyl-oleoyl-glycerophosphocholine (1)*	Lipid	Phosphatidylcholine (PC)	48267	LC/MS Polar	100006142	853	804.576						9854204	13865503	11271595	12216825	10759166	9890710	7987832	9634749	10864097	11261192	11038703	9813881
1503	palmitoyl-oleoyl-glycerophosphoglycerol (1)*	Lipid	Lysolipid	48314	LC/MS Polar	100006137	716	747.519							1164253	2169980	6246493	1682404	2504935				1332791	1507253
1504	palmitoyl-oleoyl-glycerophosphoglycerol (2)*	Lipid	Lysolipid	48391	LC/MS Polar	100006159	745	747.519						4163258	1393440	2130639		1660806		3494460	3368772	3619025	2269122	1572274	3026719
1521	palmitoyl-palmitoyl-glycerophosphocholine (1)*	Lipid	Phosphatidylcholine (PC)	48276	LC/MS Polar	100006160	854	778.56						1907808	1819859	2389078	2169318	2021233	1846594	2027019	1940532	2264740	2327094	1781609	1879402
1522	palmitoyl-palmitoyl-glycerophosphocholine (2)*	Lipid	Phosphatidylcholine (PC)	48389	LC/MS Polar	100006161	790	778.56						1781379	1544971	2218854	1896907	1877346	1742282	2107985	1734111	2037984	1967963	1514580	1768377
1214	palmitoylcarnitine	Lipid	Fatty Acid Metabolism(Acyl Carnitine)	44681	LC/MS Pos	100000776	5204	400.342	6865-14-1	461	448	C02990	HMDB00222				241118								521110
2527	pantothenate	Cofactors and Vitamins	Pantothenate and CoA Metabolism	1508	LC/MS Neg	1024	1498.7	218.103	137-08-6	6613	6361	C00864	HMDB00210	24469264	26392232	26033602	22985544	28256204	26326894	37562148	27061088	33167088	39881936	28934952	36659928
980	pelargonate (9:0)	Lipid	Medium Chain Fatty Acid	12035	LC/MS Neg	437	4798	157.123	112-05-0	8158	4574394	C01601	HMDB00847	8667165	8381851	7069465	6495900	7017916	6480527	9626983	7574031	7497991	8267755	8023553	6006126
989	pentadecanoate (15:0)	Lipid	Long Chain Fatty Acid	1361	LC/MS Neg	980	5521	241.217	1002-84-2;10002-84-2	13849	13249	C16537	HMDB00826	153651840	100215368	104571320	153397296	126337280	115446056	118103344	129851928	123904176	118738288	114657936	117527080
126	phenol sulfate	Amino Acid	Phenylalanine and Tyrosine Metabolism	32553	LC/MS Neg	100001510	2156	172.991	937-34-8	74426	67018	C02180	HMDB60015	2803805	3396622	6064592	3819621	2554831	3344935	3043345	2674383	4115893	3849030	7406692	2169171
109	phenylacetylglycine	Amino Acid	Phenylalanine and Tyrosine Metabolism	33945	LC/MS Neg	100001275	2375	192.067	500-98-1	68144	61452	C05598	HMDB00821	2334625	1841077	1860153	2147020	1635939	4037848	3615629	1858182	2323349	1844284	2597730	2062366
98	phenylalanine	Amino Acid	Phenylalanine and Tyrosine Metabolism	64	LC/MS Pos	460	2050	166.086	63-91-2	6140	5910	C00079	HMDB00159	2066643712	1856654080	1954858112	2064455808	2348022016	2084284416	2627979008	1993927424	2018852352	1993268096	1564009984	1831904896
604	phenylalanylalanine	Peptide	Dipeptide	41374	LC/MS Pos	100003589	2120	237.123	3918-87-4	6993123;5488196	4589716			4294234	1905115	1223694	7412671	4399337	2070415	7553894	3190277	6723124	5284723	703408	1606414
608	phenylalanylglycine	Peptide	Dipeptide	41370	LC/MS Pos	100003588	2155	223.108	721-90-4	98207	88678			8110156	3521630	2956908	14073627	11240390	5242901	30034652	6077359	21488990	14668037	1881775	4298290
103	phenyllactate (PLA)	Amino Acid	Phenylalanine and Tyrosine Metabolism	22130	LC/MS Neg	100000774	2208	165.056	828-01-3	3848	3715	C05607	HMDB00779		62188
164	phenylpropionylglycine	Amino Acid	Phenylalanine and Tyrosine Metabolism	35434	LC/MS Neg	100001591	2945.3	206.082	56613-60-6	152323	134261		HMDB00860		61560	90263				441733	77868	278293	277206	96395	295850
102	phenylpyruvate	Amino Acid	Phenylalanine and Tyrosine Metabolism	566	LC/MS Neg	241	2517.6	163.04	156-06-9	997	972	C00166	HMDB00205							203927	95829	191516	143729	135090	111058
975	phosphate	Energy	Oxidative Phosphorylation	42109	LC/MS Neg	461	608	96.9696	7664-38-2	1061	1032	C00009	HMDB01429	430810272	439317472	437728160	428259840	457208896	417655648	420726816	457269696	430072512	449207200	414429632	461233088
784	phosphoenolpyruvate (PEP)	Carbohydrate	Glycolysis, Gluconeogenesis, and Pyruvate Metabolism	597	LC/MS Neg	463	587.3	166.975	10526-80-4	1005	980	C00074	HMDB00263	4050891	3185097	2051916	1692429	2570603	2846257	2317235	2792091	3816313	3602265	5712919	5131367
1397	phosphoethanolamine	Lipid	Phospholipid Metabolism	1600	LC/MS Neg	1026	638	140.012	1071-23-4	1015	990	C00346	HMDB00224	20261880	20707996	24560316	25603480	21689460	21823020	30809460	21369058	26806202	29833658	22211724	32421316
2529	phosphopantetheine	Cofactors and Vitamins	Pantothenate and CoA Metabolism	15504	LC/MS Neg	100000328	1596.9	357.089	NA	987	103123	C01134	HMDB01416	7298140	15707874	9822211	6774204	6980438	7981797	4996329	7321596	5172245	7494494	10188214	10380507
1112	pimelate (heptanedioate)	Lipid	Fatty Acid, Dicarboxylate	15704	LC/MS Polar	100000101	2745	159.066	111-16-0	385	376	C02656	HMDB00857	447249	454942	329041	478071	455430	186119	820071	665209	681561	683058	449742	577811
90	pipecolate	Amino Acid	Lysine Metabolism	1444	LC/MS Pos	1025	1120	130.086	4043-87-2	849	826	C00408	HMDB00070	25324786	26047814	19864724	23677894	26855808	34080288	17877032	17456232	18309560	20210152	19115156	17153288
347	pro-hydroxy-pro	Amino Acid	Urea cycle; Arginine and Proline Metabolism	35127	LC/MS Pos	100001167	950	229.118	18684-24-7	11673055	9847785		HMDB06695	1206173	1531162	1567732	1525179	1092545	1422275	1577630	1238005	1722153	1270011	1584359	1699604
327	proline	Amino Acid	Urea cycle; Arginine and Proline Metabolism	1898	LC/MS Pos	480	805	116.071	147-85-3	145742	128566	C00148	HMDB00162	422226112	387704224	458070464	415182688	422543552	390102560	574104128	425606496	411976160	411905344	349142048	398748352
625	prolylglycine	Peptide	Dipeptide	40703	LC/MS Pos	100003674	875	173.092	2578-57-6	7408076;6426709	4932143			4078829	2609111	3323414	4170982	4232734	3119628	6093978	3058506	3885281	3637817	2329770	2629046
1188	propionylcarnitine	Lipid	Fatty Acid Metabolism (also BCAA Metabolism)	32452	LC/MS Pos	100001162	1590	218.139	17298-37-2	107738	96904	C03017	HMDB00824	2000133	1762448	1166935		662780	1263319	4764628	7059271	7295881	7261353	5480996	8209092
1189	propionylglycine	Lipid	Fatty Acid Metabolism (also BCAA Metabolism)	31932	LC/MS Polar	100001150	1502.5	130.051	21709-90-0	98681	89122		HMDB00783							143505	156690	272053	251127	248760	262326
1297	prostaglandin F2alpha	Lipid	Eicosanoid	19398	LC/MS Neg	100000574	4658	353.233	551-11-1	5280363	4444062	C00639	HMDB01139	137984	316896	141997	68878	88286	132039	335823	478037	474034	479454	604198	878659
2453	pseudouridine	Nucleotide	Pyrimidine Metabolism, Uracil containing	33442	LC/MS Pos	821	1173	245.077	1445-07-4	15047	21403010	C02067	HMDB00767	1119586	1474204	1565835	1196159	1298590	1543303	1145876	1244255	1418348	1239928	1284430	1509947
2565	pterin	Cofactors and Vitamins	Pterin Metabolism	43023	LC/MS Pos	100004216	1545	164.057	22363-60-4	73000	65806	C00715	HMDB00802	6665357	8182423	4745924	4838339	6124965	7950915	5903601	8509145	7864763	7459811	8382041	11263328
362	putrescine	Amino Acid	Polyamine Metabolism	1408	GC/MS	49	1705.8	174	110-60-1	1045	13837702	C00134	HMDB01414	93957	24029	43851	90451	79925	42951	51944	44528	53742	48609	32420	49115
2601	pyridoxal	Cofactors and Vitamins	Vitamin B6 Metabolism	1651	LC/MS Neg	491	1534.9	166.051	65-22-5	1050	1021	C00250	HMDB01545	756990	696060	806720	528043	984840	726432	1163739	977328	1100567	1380590	1055890	1207370
2600	pyridoxal phosphate	Cofactors and Vitamins	Vitamin B6 Metabolism	5331	LC/MS Pos	492	1506	248.032	41468-25-1	1051	1022	C00018	HMDB01491	871235	1778335	903856	753306	1083009	1074036	1009600	1245381	640378	1158558	1986363	1669673
2602	pyridoxate	Cofactors and Vitamins	Vitamin B6 Metabolism	31555	LC/MS Neg	100001121	2185	182.046	82-82-6	6723	6467	C00847	HMDB00017	9883289	7910313	5428858	8995670	12904949	10611643	16974924	10960757	12712649	13114705	8076650	11596441
49	pyroglutamine*	Amino Acid	Glutamate Metabolism	46225	LC/MS Pos	100001540	750	129.066	2353-44-8	134508	118562			5931708	8332159	5284083	5929748	5786178	7502271	5024942	4943169	8615384	9686051	8805195	10257527
785	pyruvate	Carbohydrate	Glycolysis, Gluconeogenesis, and Pyruvate Metabolism	42582	LC/MS Neg	823	732.4	87.0088	127-17-3	1060	96901	C00022	HMDB00243	5886528	6004863	7209917	5157473	6829054	6278472	4945201	6581881	5072566	7357809	5451634	7284454
805	ribitol	Carbohydrate	Pentose Metabolism	15772	LC/MS Polar	100000406	1789.6	151.061	488-81-3	6912	10254628	C00474	HMDB00508	2203539	1702387	2923117	1958272	3294055	1991629	3649957	2069001	2610996	2414130	1530797	1616188
2524	riboflavin (Vitamin B2)	Cofactors and Vitamins	Riboflavin Metabolism	1827	LC/MS Pos	500	3098.3	377.146	83-88-5	493570	431981	C00255	HMDB00244	3832537	5110187	4927251	3481780	4121514	4308086	5900545	6777451	6145972	6166241	6355228	7198265
806	ribonate	Carbohydrate	Pentose Metabolism	27731	LC/MS Polar	100001007	2425	165.04	5336-08-03	5460677	4574162	C01685	HMDB00867	5387836	3127849	2425085	5454851	2250283	3262672	3323464	6842597	2667946	1962903	1717401	5721985
804	ribose	Carbohydrate	Pentose Metabolism	12080	GC/MS	914	1639.2	204	50-69-1	5779	4470639	C00121	HMDB00283	1136294	1099580	840600	1269636	1626166	1702308	2651680	2193744	2549378	2776510	1442378	2125773
795	ribose 1-phosphate	Carbohydrate	Pentose Phosphate Pathway	1763	LC/MS Polar	219	4025	229.012	50-99-7;58459-37-3	439236	388373	C00620	HMDB01489	3078217	4150340	1953406	3004699	3114684	2275620	2710008	2339745	3144782	3218017	4949309	2258901
794	ribose 5-phosphate	Carbohydrate	Pentose Phosphate Pathway	561	GC/MS	19	1928.4	315.1	18265-46-8;108321-05-7		394672	C00117	HMDB01548		30486		22201	19457	20157	40453		16516	64611	75978	65157
802	ribulose	Carbohydrate	Pentose Metabolism	35855	GC/MS	100000147	1662	306.1	488-84-6	151261	71354	C00309	HMDB00621	56573	53851	57515	55491	114452	99672	83420	65972	74265	84243	72120	123298
799	ribulose/xylulose 5-phosphate	Carbohydrate	Pentose Phosphate Pathway	37288	GC/MS	100002179	1935	357.2				C00199		40770	38585	12122	51809	31097	33794	46457	25745	31413	39302	81916	67751
298	S-adenosylhomocysteine (SAH)	Amino Acid	Methionine, Cysteine, SAM and Taurine Metabolism	42382	LC/MS Neg	197	1832.4	383.114	979-92-0	439155	16788012	C00021	HMDB00939	8807350	8326872	9033084	10570429	8840926	8506467	4083857	6052766	5179819	5663966	8149534	6881792
297	S-adenosylmethionine (SAM)	Amino Acid	Methionine, Cysteine, SAM and Taurine Metabolism	15915	LC/MS Pos	1263	670	399.145	24346-00-7;86867-01-8;86867-0108	34755		C00019	HMDB01185	4272725	4175495	4702170	4804835	4979818	4284290	3737554	4143933	3552069	4334137	2758283	3493178
381	S-lactoylglutathione	Amino Acid	Glutathione Metabolism	15731	LC/MS Neg	1343	1248	378.098	54398-03-7	440018	1053	C03451	HMDB01066	271402	457306	135603	80381	173815	199866	258576	473061	374737	462147	694937	514888
310	S-methylcysteine	Amino Acid	Methionine, Cysteine, SAM and Taurine Metabolism	39592	LC/MS Pos	100002749	848	119.016	1187-84-4	24417	22826		HMDB02108	3946518	1669733	3801797	3821760	3493837	4215324	2862797	2927195	2158904	2312985	2031759	2047915
380	S-methylglutathione	Amino Acid	Glutathione Metabolism	33944	LC/MS Pos	100001259	1600	322.107	2922-56-7	3605667	2841309	C11347		12986467	13168007	11858264	12929610	13538356	16245720	18473432	15863495	11524505	12175621	13320868	12661097
293	S-methylmethionine	Amino Acid	Methionine, Cysteine, SAM and Taurine Metabolism	38127	LC/MS Pos	100002183	610.1	164.074	3493-12-07	458	8351775	C05319										232356	197199
78	saccharopine	Amino Acid	Lysine Metabolism	1495	LC/MS Polar	392	3991.9	275.125	997-68-2	160556	141086	C00449	HMDB00279	1258272	484428	621558	669930	442968	601902	526032	790900	834079	835882	949214	595287
3265	salicylate	Xenobiotics	Drug	1515	LC/MS Neg	501	2195	137.024	69-72-7	338	331	C00805	HMDB01895	1310376	700898	1581921	718488	1621143	708291	1035159	676165	541755	484179	204953	439739
4	sarcosine (N-Methylglycine)	Amino Acid	Glycine, Serine and Threonine Metabolism	1516	GC/MS	1023	1182.9	116	107-97-1	1088	1057	C00213	HMDB00271	134024		51698	30395	47788	45919	36758	38213				48969
1118	sebacate (decanedioate)	Lipid	Fatty Acid, Dicarboxylate	32398	LC/MS Neg	100001211	1788	201.113	111-20-6	5192	5004	C08277	HMDB00792	910792	667295	610793	849629	428875	613795	1086551	620539	396610	389954	496622	523427
797	sedoheptulose-7-phosphate	Carbohydrate	Pentose Phosphate Pathway	35649	LC/MS Neg	100001628	599.6	289.033	2646-35-7	616	596	C05382	HMDB01068	3963048	4928448	4212371	4909557	4294518	4312412	4145179	3201050	4007767	5030709	5461805	6430707
9	serine	Amino Acid	Glycine, Serine and Threonine Metabolism	1648	LC/MS Pos	503	676.7	106.05	56-45-1	5951	5736	C00065	HMDB00187	70603080	64315324	78620400	64616040	72225984	71718600	87395440	71617680	67603184	71636088	60493064	70555760
219	serotonin (5HT)	Amino Acid	Tryptophan Metabolism	2342	LC/MS Pos	504	1654	177.102	153-98-0	5202	5013	C00780	HMDB00259	1257925	295222	675757	1041805	1043327	599629	674618	214710	956820	603277		320416
876	sorbitol	Carbohydrate	Fructose, Mannose and Galactose Metabolism	15053	GC/MS	506	1843	319.1	6706-59-8	5780	96680	C00794	HMDB00247	73040	83340	75836	79684	82486	54024	184731	79323	141998	141705	113440	170113
1569	sphinganine	Lipid	Sphingolipid Metabolism	17769	LC/MS Pos	313	5178.3	302.305	3102-56-5	3126	3014	C00836	HMDB00269		5585537	3493974		2683151	3281907	5855602	4767264	5973416	8954998	9846729	8958521
1578	sphingosine	Lipid	Sphingolipid Metabolism	17747	LC/MS Pos	297	5179.9	300.29	123-78-4	5353955	4510275	C00319	HMDB00252	1094953	22707816	23407812		14990452	17901320	31249102	23163886	30115200	37778280	39223788	30718192
1606	squalene	Lipid	Sterol	1518	GC/MS	508	2205	69	111-02-4	638072	553635	C00751	HMDB00256	105765	100711	50844	130778	93560	94184	150009	137556	190608	174247	208924	275932
2979	stachydrine	Xenobiotics	Food Component/Plant	34384	LC/MS Pos	100001296	838.7	144.102	4136-37-2	115244	103115	C10172	HMDB04827	753086	2138543	1636029	2131570	733419	3415058	4437691	1310145	1294024	1493794	11304643	3315194
995	stearate (18:0)	Lipid	Long Chain Fatty Acid	1358	LC/MS Neg	439	5872	283.264	57-11-4	5281	5091	C01530	HMDB00827	4240886528	2974706432	4004985600	4201339648	4905647104	4384331776	6807113728	5349356544	6358718464	6162958848	4525460992	4495886848
1022	stearidonate (18:4n3)	Lipid	Polyunsaturated Fatty Acid (n3 and n6)	33969	LC/MS Neg	100001229	5395	275.202	111174-40-4	5312508	4471933	C16300	HMDB06547	1180919808	537074240	691464896	1070951744	872088704	663256064	135342432	176929360	187301776	196511984	149942336	267618016
1573	stearoyl sphingomyelin	Lipid	Sphingolipid Metabolism	19503	LC/MS Polar	1538	979	775.597	85187-10-6;85187-10-6	6453725	4956085	C00550	HMDB01348	330188	421999	255562	365470	269522	330099	697748	781472	1287185	1209759	865994	759909
1517	stearoyl-arachidonoyl-glycerophosphocholine (1)*	Lipid	Phosphatidylcholine (PC)	48386	LC/MS Polar	100006135	869	854.591						3589989	4811512	4040596	5329034	4124934	4252609	6614730	7926104	8505808	8745411	10698748	6043014
1518	stearoyl-arachidonoyl-glycerophosphocholine (2)*	Lipid	Phosphatidylcholine (PC)	48393	LC/MS Polar	100006158	790	854.591						14231331	13913252	14249006	17739664	14215102	14886508	30182888	31443808	29724180	27968918	28499046	26671152
1525	stearoyl-arachidonoyl-glycerophosphoethanolamine (1)*	Lipid	Phosphatidylethanolamine (PE)	48497	LC/MS Polar	100006316	750	766.539						56912108	58593492	65589596	74468424	58855300	49338604	79458656	76804928	79867160	74026880	74231784	57766712
1529	stearoyl-arachidonoyl-glycerophosphoinositol (1)*	Lipid	Phosphatidylinositol (PI)	48282	LC/MS Polar	100006136	897	885.549						28697076	36114796	31598908	35759224	33929180	32318028	46484188	52917104	60196888	59287248	51629048	46436584
1530	stearoyl-arachidonoyl-glycerophosphoinositol (2)*	Lipid	Phosphatidylinositol (PI)	48847	LC/MS Polar	100006156	850	885.549						1065840	2198319	2337651	3178747	3703015	3399198	4866097	4535704			3125116	5783318
1507	stearoyl-arachidonoyl-glycerophosphoserine (1)*	Lipid	Lysolipid	48502	LC/MS Polar	100006322	888	810.529						9571962	9789370	11384904	9159408	9610946	8478121	9151515	10074484	10823616	11276834	9938603	8361104
1523	stearoyl-linoleoyl-glycerophosphocholine (1)*	Lipid	Phosphatidylcholine (PC)	48387	LC/MS Polar	100006154	792	830.592						13819940	15454214	13729863	14772251	13807851	12967129	11586487	12823012	11791276	11433976	11370514	11995344
1524	stearoyl-linoleoyl-glycerophosphocholine (2)*	Lipid	Phosphatidylcholine (PC)	48388	LC/MS Polar	100006155	867	830.591						7634727	10272257	7828344	8395359	7930846	7526188	5856796	7268224	7092838	7222916	7368464	6530883
1526	stearoyl-linoleoyl-glycerophosphoethanolamine (1)*	Lipid	Phosphatidylethanolamine (PE)	48499	LC/MS Polar	100006320	750	742.539						12278925	18381568	12877200	15748640	12274036	13014201	8092642	9336472	8711665	8206266	8889911	9147126
1506	stearoyl-oleoyl-glycerophosphoserine (1)*	Lipid	Lysolipid	48494	LC/MS Polar	100006312	901	788.545						667757	610911	712282	633184	644821	709469	470270	414693	606264	474881	396069	416595
960	succinate	Energy	TCA Cycle	1437	LC/MS Neg	252	603	117.019	110-15-6	1110	1078	C00042	HMDB00254	4589170	2903737	3325854	5364209	4066124	3588998	4670251	3080003	4590085	4106592	3548916	3513398
959	succinylcarnitine	Energy	TCA Cycle	37058	LC/MS Pos	100001948	1419	262.129						1485868	2412453	1224738	2038617	1823006	2575821	2880630	4008986	5734583	5806771	2587265	4989617
3354	sulfate*	Xenobiotics	Chemical	46960	LC/MS Polar	100002528	3728	96.9601	14808-79-8	1118	1086	C00059	HMDB01448	4664893	5381916	8785143	2983874	5980374	9438140	4652074	6139483	8697178	7343150	13048255	4598337
886	tagatose	Carbohydrate	Fructose, Mannose and Galactose Metabolism	35864	GC/MS	100000893	1770	217.1	87-81-0				HMDB03418	618547	259406	324355	570203	365190	493702	344501	308526	257402	314574	245564	306124
317	taurine	Amino Acid	Methionine, Cysteine, SAM and Taurine Metabolism	2125	LC/MS Neg	512	690	124.007	107-35-7	1123	1091	C00245	HMDB00251	947062144	689574400	973692928	923028096	1016944896	901034368	577712448	867119552	867392384	990190720	905419776	895213632
1784	tauro-beta-muricholate	Lipid	Primary Bile Acid Metabolism	33983	LC/MS Neg	100001250	4774	514.284	25696-60-0	168408	147312		HMDB00932	1212179584	733339200	257463264	364794848	326358976	502335264	232631040	213116240	356886272	232748368	167107024	217341728
1780	taurochenodeoxycholate	Lipid	Primary Bile Acid Metabolism	18494	LC/MS Neg	1629	5250	498.289	6009-98-9	387316	343282	C05465	HMDB00951	233940176	44688616	71089632	46370004	103671720	120046656	19944416	33221888	75556000	55540080		18151868
1777	taurocholate	Lipid	Primary Bile Acid Metabolism	18497	LC/MS Neg	1648	5150	514.284	145-42-6	6675		C05122	HMDB00036	800532544	610441984	194015936	367001632	334402016	419031520	297243776	420643424	451003776	323038784	379480832	389609920
1816	taurocholenate sulfate	Lipid	Secondary Bile Acid Metabolism	32807	LC/MS Neg	100001990	4750	279.614						4568478	10250964	1554998	2135519	2920763	2526756	278320	564571	767325	679431	252084	274378
323	taurocyamine	Amino Acid	Methionine, Cysteine, SAM and Taurine Metabolism	35117	LC/MS Pos	100001418	760	168.044	543-18-0	68340	61635	C01959	HMDB03584	4239267	5003813	4337997	3794716	4753175	3904566	5189224	2991249	5779544	6394223	4617660	4591201
1788	taurodeoxycholate	Lipid	Secondary Bile Acid Metabolism	12261	LC/MS Neg	1668	5257.4	498.289	207737-97-1	2733768	2015539	C05463	HMDB00896		70187280		47583312			33141162	42812344			76230976	31520384
1809	taurohyodeoxycholic acid	Lipid	Secondary Bile Acid Metabolism	43588	LC/MS Neg	100003869	5073	498.289	38411-85-7	119046	106373			30042250	20444902	5673153	10946126	14443173	12312723	4416569	8290509	13488216	9236970	4177597	8926574
1794	taurolithocholate	Lipid	Secondary Bile Acid Metabolism	31889	LC/MS Neg	100001065	5345	482.295	516-90-5	10595	10150	C02592	HMDB00722	2104107	1778146	689764	508291	859160	1571240	512366	737468	383726	333679	565943	581468
1795	taurolithocholate 3-sulfate	Lipid	Secondary Bile Acid Metabolism	36850	LC/MS Neg	100001658	5026.7	280.622	64936-83-0	440071	389078	C03642	HMDB02580	341428	371114	33342	55517		263395
1799	tauroursodeoxycholate	Lipid	Secondary Bile Acid Metabolism	39378	LC/MS Neg	100002912	5025	498.289	14605-22-2	9848818	24539842		HMDB00874	149904944	68226464	33583512	51673892	45307400	69205936	23151408	23346822	30343696	21058952	14381348	22105620
1122	tetradecanedioate	Lipid	Fatty Acid, Dicarboxylate	35669	LC/MS Neg	100001613	4000	257.176	821-38-5	13185	12630		HMDB00872	2792525	3512896	2318399	3116498	1878595	1969038	1352246	1468807	1270613	1096488	1476306	1983955
2587	thiamin (Vitamin B1)	Cofactors and Vitamins	Thiamine Metabolism	5341	LC/MS Pos	873	702	265.112	59-43-8	1130		C00378	HMDB00235	39657092	50882276	47880924	46015104	52046152	51356404	47597076	46656712	35733068	40459556	47500064	41916724
2589	thiamin diphosphate	Cofactors and Vitamins	Thiamine Metabolism	35670	LC/MS Neg	522	1195.1	423.03	154-87-0	1132	8715	C00068	HMDB01372	612733	660827	540800	605942	607721	595223	363971	623418	580901	642274	518769	489623
2537	threonate	Cofactors and Vitamins	Ascorbate and Aldarate Metabolism	27738	LC/MS Polar	100001022	2384	135.03	70753-61-6	151152	133224	C01620	HMDB00943	301537984	209103264	297095488	264106848	241171904	273490080	313843232	241909392	290165856	330969664	207163584	214918992
14	threonine	Amino Acid	Glycine, Serine and Threonine Metabolism	1284	LC/MS Pos	564	701.5	120.066	72-19-5	6288	6051	C00188	HMDB00167	150926448	125368064	149800528	136910512	157101904	147160368	181533520	156298272	146118896	146784928	126098048	136475872
665	threonylphenylalanine	Peptide	Dipeptide	31530	LC/MS Pos	100001125	2452	267.134	16875-27-7	4099799;4099798	3313819			944247	480736	298998	907858	597376	491569	759599	487738	942043	733565	144010	290334
2492	thymidine	Nucleotide	Pyrimidine Metabolism, Thymine containing	2183	LC/MS Pos	872	1979.5	243.098	50-89-5	5789	5585	C00214	HMDB00273	2759199	2329927	2766116	2611265	1852841	2065579	3876010	2603151	1820096	3016901	1509994	2052219
2493	thymine	Nucleotide	Pyrimidine Metabolism, Thymine containing	604	LC/MS Neg	882	1654	125.036	65-71-4	1135	1103	C00178	HMDB00262	228822	273814	178485	195511	187522	189329	261503	387109	232367	357846	275021	246149
273	tigloylglycine	Amino Acid	Leucine, Isoleucine and Valine Metabolism	1598	LC/MS Pos	1161	2518	158.081	35842-45-6	6441567	4945715		HMDB00959	558048	508442		513148	484122	506469	908798	1000780	855715	874425	1208342	1453037
272	tiglyl carnitine	Amino Acid	Leucine, Isoleucine and Valine Metabolism	35428	LC/MS Pos	100001597	2354	244.154	64191-86-2	22833596	17216200		HMDB02366	623105	1541000	1540781		217173	363517	400972	2231411	939766	1830352	3284026	3496680
345	trans-4-hydroxyproline	Amino Acid	Urea cycle; Arginine and Proline Metabolism	32306	LC/MS Polar	1001	2845.5	130.051	51-35-4	5810	5605	C01157	HMDB00725	447818	317278	512514	300999	314028	356197	357392	316953		406087	321244	346824
967	tricarballylate	Energy	TCA Cycle	15729	LC/MS Neg	2053	578	175.025	99-14-9	14925	14220	C19806	HMDB31193		194928	343448	93581	40660	123250	3605883	389267	1992866	2099756	781280	173912
2519	trigonelline (N'-methylnicotinate)	Cofactors and Vitamins	Nicotinate and Nicotinamide Metabolism	32401	LC/MS Pos	100001092	771.8	138.055	535-83-1	5570	5369	C01004	HMDB00875	1396507	7103863	4678116	3811327	3665556	2470075	11415582	3357541	6548893	6435224	2471607	7981084
193	tryptophan	Amino Acid	Tryptophan Metabolism	54	LC/MS Pos	565	2440	205.097	73-22-3	6305	6066	C00078	HMDB00929	312810112	224767648	256185088	276818336	296226752	273770144	357912768	262372208	279818272	260511504	195458912	219310432
674	tryptophylglycine	Peptide	Dipeptide	43028	LC/MS Pos	100003609	2364	262.119	7360-09-0	263471	231453						284909	310711	62936	659604		647745	354759
111	tyrosine	Amino Acid	Phenylalanine and Tyrosine Metabolism	1299	LC/MS Pos	815	1516.3	182.081	60-18-4	6057	5833	C00082	HMDB00158	651585216	604848000	615592768	619339392	677162304	660320064	831310592	656879232	655924160	645519424	509699904	572221824
905	UDP-galactose	Carbohydrate	Nucleotide Sugar	15860	LC/MS Polar	100000298	4000	565.048	2956-16-3;91183-98-1;137868-52-1	18068	17069	C00052	HMDB00302	2696132	2292183	1498797	3639452	3671403	3106387	3028127	2869112	2627970	2701673	3993000	2726801
901	UDP-glucose	Carbohydrate	Nucleotide Sugar	32344	LC/MS Polar	1096	3950	565.048	117756-22-6	8629	8308	C00029	HMDB00286	1505993	311615	150244	3208272	3075868	2215032	3023726	1531623	1378316	1394573	2758734	737739
906	UDP-glucuronate	Carbohydrate	Nucleotide Sugar	2763	LC/MS Neg	1097	588	579.027	28053-08-9;63700-19-6	17473	16522	C00167	HMDB00935	589781	638504	411304	308720	328791	294826	341781	224507	314648	507843	547851	551228
911	UDP-N-acetylgalactosamine	Carbohydrate	Nucleotide Sugar	18396	LC/MS Polar	1257	3730	606.074	108320-87-2	439185	1134	C00203	HMDB00304	2800371	2919602	3247758	2247007	2777023	2131604	2262948	2137554	1796781	2436901	2178265	2160965
910	UDP-N-acetylglucosamine	Carbohydrate	Nucleotide Sugar	35162	LC/MS Polar	1249	3708.7	606.074	91183-98-1	445675	17215931	C00043	HMDB00290	5883988	6673903	6641358	5135953	6272744	4612062	3795993	5205388	3904216	4732179	4137792	4474027
2452	uracil	Nucleotide	Pyrimidine Metabolism, Uracil containing	605	LC/MS Pos	825	1152.2	113.035	66-22-8	1174	1141	C00106	HMDB00300	16009261	17926592	31193500	17692026	16111460	20503102	19412804	22516844	15160362	16292149	26246178	21673098
2373	urate	Nucleotide	Purine Metabolism, (Hypo)Xanthine/Inosine containing	1604	LC/MS Neg	1134	757.1	167.021	69-93-2;120K5305	1175		C00366	HMDB00289	467405	727485	601616	164546	466667	411518	1674731	1027965	703786	885244	835427	941434
325	urea	Amino Acid	Urea cycle; Arginine and Proline Metabolism	1670	LC/MS Pos	533	739	121.072	57-13-6	1176	1143	C00086	HMDB00294	20632930	21256266	17297660	16999770	14046133	22031086	10894287	16114204	15075448	16592906	21338990	14560984
2451	uridine	Nucleotide	Pyrimidine Metabolism, Uracil containing	606	LC/MS Neg	535	1457.6	243.062	58-96-8	6029	5807	C00299	HMDB00296	128896824	142426560	138258144	118849264	148119808	129480856	132474472	135434336	134224464	161706432	142639072	157181328
2448	uridine 3'-monophosphate (3'-UMP)	Nucleotide	Pyrimidine Metabolism, Uracil containing	39764	LC/MS Polar	106	3800	323.029	35170-0-7;35170-03-7	101543	91753	C01368		1160626	409535	390869	1692737	1459016	820348	3017596	1256854	2518157	2068094	137295	518687
2446	uridine 5'-monophosphate (UMP)	Nucleotide	Pyrimidine Metabolism, Uracil containing	2856	LC/MS Polar	869	4150	323.029	3387-36-8	6030	1399139	C00105	HMDB00288	1011251	1092699	839352	1715104	1483773	1511500	1924103	977586	968947	1114464	2210369	1426693
2450	uridine-2',3'-cyclic monophosphate	Nucleotide	Pyrimidine Metabolism, Uracil containing	37137	LC/MS Neg	75	1090	305.018	40632-52-8	439715	3824355	C02355	HMDB11640	471798	99474	29049	1171515	283396	207537	545221	516213	644600	534841	94420	163230
1797	ursodeoxycholate	Lipid	Secondary Bile Acid Metabolism	1605	LC/MS Neg	1135	5055	391.285	128-13-2	31401	29131	C07880	HMDB00946	9029147	6259074	5345587	4567545	2596741	3266164	4446639	9521799	4220005	4475244	7616548	7433729
976	valerate	Lipid	Short Chain Fatty Acid	33443	LC/MS Neg	1136	1718	101.061	109-52-4	7991	7701	C00803	HMDB00892
1193	valerylglycine	Lipid	Fatty Acid Metabolism(Acyl Glycine)	36768	LC/MS Pos	100001451	2814	160.097	24003-66-5	4737557	3924818		HMDB00927	1916046	1647905	1310324	1563604	1626592	1715584	2702311	2957111	3387594	3015882	3253255	3548009
278	valine	Amino Acid	Leucine, Isoleucine and Valine Metabolism	1649	LC/MS Pos	566	1042.1	118.086	72-18-4	6287	6050	C00183	HMDB00883	908427328	735430464	880366208	860517632	935882304	846816704	1025978432	793615552	754579328	746041920	713315904	689529664
703	valylglutamine	Peptide	Dipeptide	42079	LC/MS Pos	100003640	1100	246.145	42854-54-6	5253209	4419671			561846	332543		1603219	1165421	355734	1854914	767196	1587179	1734340	377548	677578
704	valylglycine	Peptide	Dipeptide	40475	LC/MS Pos	100003641	1372	175.108	686-43-1	136487	120256			10647308	10167201	5611048	19752486	20810506	7928251	34886760	14430495	25493286	22716342	9536385	14653193
707	valylleucine	Peptide	Dipeptide	39994	LC/MS Pos	100003210	2562	231.17	22906-55-4	352039	312586			1734181	1434211	1124864	2995825	3290827	1287395	4247929	1631152	4313343	3549136	1793413	1954216
2366	xanthine	Nucleotide	Purine Metabolism, (Hypo)Xanthine/Inosine containing	3147	LC/MS Polar	1004	2023	151.026	69-89-6	1188	1151	C00385	HMDB00292	222970576	207756992	238845504	226077424	226574624	203149712	231927840	231611792	203734032	222312208	209651296	232992032
2368	xanthosine	Nucleotide	Purine Metabolism, (Hypo)Xanthine/Inosine containing	15136	LC/MS Pos	100000299	1827	285.083	146-80-5	64959	58484	C01762	HMDB00299	62323484	41412832	40805264	46518240	49299464	43050600	52309532	32124598	40669108	35056424	34214248	35052616
811	xylitol	Carbohydrate	Pentose Metabolism	4966	GC/MS	543	1677.6	307.2	87-99-0	6912	6646	C00379	HMDB02917		29632	21634	25807	19907	20410	36797		16818	20939	35207	34276
809	xylonate	Carbohydrate	Pentose Metabolism	35638	GC/MS	100001627	1722	292	73686-31-7	6602431	5034782	C05411	HMDB60256	67387	91418	83982	82554	85463	89723	86621	114507	138657	72204	133332	154722
